# Supplementary material for: Transmission dynamics of ESBL/AmpC and carbapenemase-producing Enterobacterales between companion animals and humans
Source: Front Microbiol. 2024 Sep 3;15:1432240. doi: 10.3389/fmicb.2024.1432240 (PMC11405340; doi:10.3389/fmicb.2024.1432240)
Supplement: Supplementary file 5 [file Table_1.XLSX]

## Sheet: Table S1
Table S1. Overview of assembly statistics
Strain code	High-quality reads per library	Assembly
		Total length	Deph	No. Contigs	N50	L50
PT101/0-H1F3E1	11561677	4854955	345x	277	90757	14
PT101/0-H2F3E1	11536307	4814042	355x	296	115294	13
PT101/2-D1F3E1	11313625	4864633	340x	293	103373	13
PT101/2-D1F3E3	7511898	4881547	215x	251	106311	13
PT101/2-H1F3E2	9142120	4898701	280x	286	106311	13
PT101/2-H1F3E1	11183997	4903285	345x	294	115294	13
PT101/2-H2F3E4	7824008	4851017	250x	235	102934	13
PT101/3-D1F3E4	11754576	4862825	365x	279	134239	12
PT101/3-H1F3E1	10984125	4872255	340x	309	134239	12
PT110/0-D1I3E1	11031393	4933992	330x	346	231626	8
PT110/0-H1F3E2	7866582	4964688	230x	183	287842	6
PT110/0-D1F3E1	7903683	4962182	215x	186	279820	6
PT124/1-D1F3E2	7393369	5042970	205x	139	222569	8
PT124/1-H1F3E1.1	9283429	5072541	250x	195	277035	6
PT125/0-D1F4E2U	10477942	4909581	300x	211	206494	6
PT125/1-H2F3E1U	9150722	4896336	260x	141	318704	4
PV003V1UD1K5	11269996	5383088	330x	224	330217	6
PV003V1F3D1K2	8102609	5364142	250x	197	341607	6
PV003V1F3H1K4	9338765	5376189	220x	255	331279	6
PV003V1F3H2K1	10820422	5365022	250x	194	303447	7
PV003V2F3H1K2	11388124	5363772	350x	186	389029	6
PV003V3F3D1K4	11636766	5365028	330x	174	265507	7
PV003V1F3D1E1	6192654	5081688	175x	320	163217	10
PV003V2F3D1E1	6458563	5082035	180x	354	180862	9
PV003V3F3D1E1	7445963	5146440	200x	372	195516	9
PV003V3F3H2E3	6000394	5123667	170x	332	219516	8
PV004V0C1I0E1	10810960	5137760	280x	300	160640	10
PV004V0F3C1E2	5108520	5154880	150x	402	158913	11
PV004V1F3C1E2	5721040	5134780	160x	319	160768	10
PV004V1F3H1E2	6639600	5133978	180x	317	160722	11
PV004V2F3C1E1	6689048	5134061	190x	309	158913	10
PV004V2F3H1E3	10837914	5129489	280x	257	160722	11
UK101/1-H1F3E5	6047095	5213342	165x	469	165844	11
UK101/2-D1F1XE3	6321037	5292672	165x	414	165844	11
UK103/2-D1F3E7.1	11350378	5358526	315	347	111454	13
UK103/3-D1F1XE3	11697928	5360906	320x	332	119655	12
UK103/3-H1F3E1	10304912	5481872	270x	332	103874	14
Average	9.08384e+06	5.10186e+06	258.24	279.108	194065	9.67568
