# Supplementary material for: Transmission dynamics of ESBL/AmpC and carbapenemase-producing Enterobacterales between companion animals and humans
Source: Front Microbiol. 2024 Sep 3;15:1432240. doi: 10.3389/fmicb.2024.1432240 (PMC11405340; doi:10.3389/fmicb.2024.1432240)
Supplement: Supplementary file 6 [file Table_2.XLSX]

## Sheet: Table S2
Table S2. Genotypic and phenotypic characteristics of Enterobacterales strains obtained from feces and nasal swab of companion animals and humans.
Infection group	Country	Household number	Household member	Timepoint	Type of sample	Strain code	Bacterial species	Escherichia coli Phylogroup	REP-PCR group	Beta-lactam resistance genes					Minimum inhibitory concentration (mg/L)
										Carbapenemase encoding genes	blaCTX-M	AmpC	blaSHV	blaTEM	Amikacin		Ampicillin		Ampicillin/sulbactam		Amoxicillin/clavulanate		Aztreonam		Cefepime		Cephalothin		Cefoxitin		Cefotaxime		Ceftazidime		Chloramphenicol		Ciprofloxacin		Ertapenem		Gentamicin		Imipenem		Meropenem		Piperacillin/tazobactam		Trimethoprim/sulfamethoxazole
UTI	Portugal	PT202	D1	T0	Faeces	PT202/0-D1F3E4	Escherichia coli	A	A	Negative	blaCTX-M-27	Negative	Negative	Negative	≤8	S	>16	R	≤8/4	S	≤8/4	S	>16	R	>16	R	>16	R	≤8	S	>32	R	8	R	≤8	S	>2	R	≤0.5	S	≤2	S	≤1	S	≤1	S	≤8	S	>4/76
UTI	Portugal	PT202	H3	T1	Faeces	PT202/1-H3F3E2	Escherichia coli	A	B	Negative	blaCTX-M-9	Negative	Negative	Negative	≤8	S	>16	R	16/8	R	≤8/4	S	4	S	2	S	>16	R	≤8	S	32	R	≤1	S	≤8	S	≤0.5	S	≤0.5	S	≤2	S	≤1	S	≤1	S	≤8	S	>4/76
UTI	Portugal	PT202	H3	T1	Faeces	PT202/1-H3F3E3	Escherichia coli	B1	C	Negative	blaCTX-M-9	Negative	Negative	Negative	≤8	S	>16	R	≤8/4	S	≤8/4	S	4	S	8	R	>16	R	≤8	S	>32	R	≤1	S	≤8	S	≤0.5	S	≤0.5	S	≤2	S	≤1	S	≤1	S	≤8	S	>4/76
UTI	Portugal	PT205	D1	T1	Faeces	PT205/1-D1F3E1	Escherichia coli	B1	E	Negative	blaCTX-M-1	Negative	Negative	blaTEM-122	≤8	S	>16	R	16/8	R	≤8/4	S	>16	R	>16	R	>16	R	≤8	S	>32	R	≤1	S	≤8	S	>2	R	≤0.5	S	≤2	S	≤1	S	≤1	S	≤8	S	>4/76
UTI	Portugal	PT209	D1	T0	Faeces	PT209/0-D1F3E1	Escherichia coli	B2	G	Negative	blaCTX-M-14	blaCMY-2	Negative	Negative	≤8	S	>16	R	>16/8	R	>16/8	R	>16	R	≤1	S	>16	R	>16	R	16	R	>16	R	≤8	S	≤0.5	S	≤0.5	S	≤2	S	≤1	S	≤1	S	≤8	S	>4/76
UTI	Portugal	PT208	H1	T3	Faeces	PT208/3-H1F3E1	Escherichia coli	D	F	Negative	blaCTX-M-15	Negative	Negative	blaTEM-1	≤8	S	>16	R	>16/8	R	≤8/4	S	>16	R	>16	R	>16	R	≤8	S	>32	R	>16	R	>16	R	≤0.5	S	≤0.5	S	≤2	S	≤1	S	≤1	S	≤8	S	>4/76
UTI	Portugal	PT212	D1	T1	Faeces	PT212/1-D1F3K1	Klebsiella pneumoniae	N/A	N/A	Negative	blaCTX-M-15	Negative	blaSHV-187	blaTEM-1	≤8	S	>16	R	>16/8	R	16/8	R	>16	R	>16	R	>16	R	≤8	S	>32	R	>16	R	>16	R	>2	R	≤0.5	S	>8	R	≤1	S	≤1	S	16	R	>4/76
UTI	Portugal	PT213	C1	T0	Faeces	PT213/0-C1F3K1	Klebsiella pneumoniae	N/A	N/A	Negative	blaCTX-M-15	Negative	blaSHV-28	blaTEM-1	≤8	S	>16	R	16/8	R	≤8/4	S	>16	R	>16	R	>16	R	≤8	S	>32	R	16	R	≤8	S	>2	R	≤0.5	S	>8	R	≤1	S	≤1	S	≤8	S	>4/76
UTI	Portugal	PT213	C1	T2	Faeces	PT213/2-C1F3K1	Klebsiella pneumoniae	N/A	N/A	Negative	blaCTX-M-15	Negative	Negative	blaTEM-1	≤8	S	>16	R	>16/8	R	16/8	R	>16	R	>16	R	>16	R	≤8	S	>32	R	>16	R	16	R	>2	R	≤0.5	S	>8	R	≤1	S	≤1	S	≤8	S	>4/76
UTI	Portugal	PT214	D1	T3	Faeces	PT214/3-D1F3E1	Escherichia coli	B1	J	Negative	blaCTX-M-65	Negative	Negative	blaTEM-1A	≤8	S	>16	R	>16/8	R	≤8/4	S	>16	R	>16	R	>16	R	≤8	S	>32	R	≤1	S	>16	R	>2	R	≤0.5	S	≤2	S	≤1	S	≤1	S	≤8	S	≤2/38
UTI	Portugal	PT214	D1	T3	Faeces	PT214/3-D1F3E2	Escherichia coli	B1	K	Negative	Negative	blaCMY-2	Negative	blaTEM-1	≤8	S	>16	R	16/8	R	≤8/4	S	16	R	4	S	>16	R	≤8	S	>32	R	≤1	S	>16	R	>2	R	≤0.5	S	≤2	S	≤1	S	≤1	S	≤8	S	≤2/38
UTI	Portugal	PT215	D1	T0	Faeces	PT215/0-D1F3E1	Escherichia coli	A	L	Negative	blaCTX-M-15	Negative	Negative	Negative	16	S	>16	R	>16/8	R	16/8	R	>16	R	16	R	>16	R	≤8	S	>32	R	>16	R	≤8	S	>2	R	≤0.5	S	>8	R	≤1	S	≤1	S	≤8	S	≤2/38
UTI	Portugal	PT215	D1	T0	Faeces	PT215/0-D1F4E1	Escherichia coli	A	M	Negative	blaCTX-M-15	Negative	Negative	Negative	≤8	S	>16	R	>16/8	R	16/8	R	>16	R	>16	R	>16	R	≤8	S	>32	R	>16	R	≤8	S	>2	R	≤0.5	S	>8	R	≤1	S	≤1	S	≤8	S	≤2/38
UTI	Portugal	PT216	D1	T0	Faeces	PT216/0-D1F3E1	Escherichia coli	B1	N	Negative	blaCTX-M-15	Negative	Negative	Negative	≤8	S	>16	R	>16/8	R	>16/8	R	≤1	S	>16	R	>16	R	16	R	16	R	4	R	>16	R	≤0.5	S	≤0.5	S	≤2	S	≤1	S	≤1	S	64	R	≤2/38
UTI	Portugal	PT216	D1	T3	Faeces	PT216/3-D1F3E1	Escherichia coli	B1	O	Negative	blaCTX-M-15	Negative	Negative	Negative	≤8	S	>16	R	16/8	R	≤8/4	S	16	R	>16	R	>16	R	≤8	S	>32	R	≤1	S	>16	R	>2	R	≤0.5	S	>8	R	≤1	S	≤1	S	≤8	S	>4/76
UTI	Portugal	PT218	H1	T1	Faeces	PT218/1-H1F3E1	Escherichia coli	B1	P	Negative	blaCTX-M-1	Negative	Negative	blaTEM-1	≤8	S	>16	R	16/8	R	≤8/4	S	16	R	>16	R	>16	R	≤8	S	>32	R	≤1	S	≤8	S	≤0.5	S	≤0.5	S	≤2	S	≤1	S	≤1	S	≤8	S	>4/76
UTI	Portugal	PT218	D1	T1	Faeces	PT218/1-D1F3E1	Escherichia coli	B1	Q	Negative	blaCTX-M-1	Negative	Negative	Negative	≤8	S	>16	R	16/8	R	≤8/4	S	>16	R	>16	R	>16	R	≤8	S	>32	R	≤1	S	≤8	S	≤0.5	S	≤0.5	S	≤2	S	≤1	S	≤1	S	≤8	S	>4/76
UTI	Portugal	PT219	C1	T0	Faeces	PT219/0-C1F3E1	Escherichia coli	A	R	Negative	Negative	Negative	blaSHV-12	blaTEM-1	≤8	S	>16	R	16/8	R	≤8/4	S	>16	R	≤1	S	>16	R	≤8	S	8	R	16	R	>16	R	1	R	≤0.5	S	≤2	S	≤1	S	≤1	S	≤8	S	≤2/38
UTI	Portugal	PT219	H2	T2	Faeces	PT219/2-H2F3E1	Escherichia coli	A	V	Negative	blaCTX-M-15	Negative	Negative	Negative	≤8	S	>16	R	≤8/4	S	≤8/4	S	>16	R	>16	R	>16	R	≤8	S	>32	R	8	R	≤8	S	>2	R	≤0.5	S	≤2	S	≤1	S	≤1	S	≤8	S	≤2/38
UTI	Portugal	PT219	C1	T2	Faeces	PT219/2-C1F3E1	Escherichia coli	A	U	Negative	Negative	Negative	blaSHV-12	blaTEM-1	≤8	S	>16	R	16/8	R	≤8/4	S	16	R	≤1	S	>16	R	≤8	S	32	R	>16	R	>16	R	≤0.5	S	≤0.5	S	≤2	S	≤1	S	≤1	S	≤8	S	≤2/38
UTI	Portugal	PT219	C1	T0	Faeces	PT219/0-C1F3KE1	Escherichia coli	A	X	Negative	blaCTX-M-15	Negative	Negative	blaTEM-1	≤8	S	>16	R	16/8	R	≤8/4	S	>16	R	4	S	>16	R	≤8	S	>32	R	8	R	≤8	S	>2	R	≤0.5	S	≤2	S	≤1	S	≤1	S	≤8	S	>4/76
UTI	Portugal	PT219	H1	T3	Faeces	PT219/3-H1F3E1	Escherichia coli	A	T	Negative	blaCTX-M-15	Negative	Negative	Negative	≤8	S	>16	R	16/8	R	16/8	R	>16	R	>16	R	>16	R	≤8	S	>32	R	>16	R	≤8	S	>2	R	≤0.5	S	>8	R	≤1	S	≤1	S	≤8	S	≤2/38
UTI	Portugal	PT219	C1	T3	Faeces	PT219/3-C1F3E1	Escherichia coli	A	S	Negative	Negative	blaCMY-2	blaSHV-12	blaTEM-1	≤8	S	>16	R	>16/8	R	>16/8	R	>16	R	≤1	S	>16	R	>16	R	16	R	>16	R	>16	R	1	R	≤0.5	S	≤2	S	≤1	S	≤1	S	≤8	S	>4/76
UTI	Portugal	PT219	C1	T0	Faeces	PT219/0-C1F4K1	Klebsiella pneumoniae	N/A	N/A	Negative	blaCTX-M-15	Negative	Negative	blaTEM-1	≤8	S	>16	R	16/8	R	≤8/4	S	16	R	8	R	>16	R	≤8	S	>32	R	16	R	≤8	S	>2	R	≤0.5	S	≤2	S	≤1	S	≤1	S	≤8	S	>4/76
UTI	Portugal	PT219	C1	T3	Faeces	PT219/3-C1F3K1	Klebsiella pneumoniae	N/A	N/A	Negative	Negative	blaCMY-2	blaSHV-108	Negative	≤8	S	>16	R	>16/8	R	>16/8	R	8	R	≤1	S	>16	R	>16	R	16	R	>16	R	≤8	S	≤0.5	S	≤0.5	S	≤2	S	≤1	S	≤1	S	≤8	S	≤2/38
UTI	Portugal	PT219	C1	T1	Faeces	PT219/1-C1F3K1	Klebsiella pneumoniae	N/A	N/A	Negative	blaCTX-M-15	Negative	Negative	blaTEM-1	≤8	S	>16	R	>16/8	R	>16/8	R	>16	R	>16	R	>16	R	>16	R	>32	R	>16	R	≤8	S	>2	R	≤0.5	S	≤2	S	≤1	S	≤1	S	≤8	S	>4/76
UTI	Portugal	PT221	H2	T1	Faeces	PT221/1-H2F3E1	Escherichia coli	A	W	Negative	blaCTX-M-14	Negative	blaSHV-26	Negative	≤8	S	>16	R	>16/8	R	≤8/4	S	8	R	>16	R	>16	R	≤8	S	>32	R	16	R	>16	R	>2	R	≤0.5	S	>8	R	≤1	S	≤1	S	≤8	S	>4/76
UTI	Portugal	PT223	D1	T0	Faeces	PT223/0-D1F3E1	Escherichia coli	D	Z	Negative	blaCTX-M-32	Negative	Negative	blaTEM-1	≤8	S	>16	R	16/8	R	≤8/4	S	>16	R	>16	R	>16	R	≤8	S	>32	R	≤1	S	>16	R	>2	R	≤0.5	S	≤2	S	≤1	S	≤1	S	≤8	S	>4/76
UTI	Portugal	PT224	D1	T0	Faeces	PT224/0-D1F4E1	Escherichia coli	B1	AA	Negative	blaCTX-M-15	blaCMY-2	Negative	Negative	≤8	S	≤8	S	≤8/4	S	≤8/4	S	≤1	S	≤1	S	16	R	≤8	S	4	R	≤1	S	≤8	S	≤0.5	S	≤0.5	S	≤2	S	≤1	S	≤1	S	≤8	S	>4/76
SSTI	Portugal	PT101	D1	T2	Faeces	PT101/2-D1F3E3	Escherichia coli	A	AJ	Negative	blaCTX-M-15	Negative	Negative	Negative	≤8	S	>16	R	16/8	R	≤8/4	S	>16	R	>16	R	>16	R	≤8	S	>32	R	>16	R	≤8	S	>2	R	≤0.5	S	≤2	S	≤1	S	≤1	S	≤8	S	>4/76
SSTI	Portugal	PT101	H1	T2	Faeces	PT101/2-H1F3E2	Escherichia coli	A	AL	Negative	blaCTX-M-15	Negative	Negative	Negative	≤8	S	>16	R	16/8	R	≤8/4	S	>16	R	>16	R	>16	R	≤8	S	>32	R	>16	R	≤8	S	>2	R	≤0.5	S	≤2	S	≤1	S	≤1	S	≤8	S	>4/76
SSTI	Portugal	PT101	H2	T2	Faeces	PT101/2-H2F3E4	Escherichia coli	A	AL	Negative	blaCTX-M-15	Negative	Negative	Negative	≤8	S	>16	R	16/8	R	≤8/4	S	>16	R	>16	R	>16	R	≤8	S	>32	R	>16	R	≤8	S	>2	R	≤0.5	S	≤2	S	≤1	S	≤1	S	≤8	S	>4/76
SSTI	Portugal	PT101	H1	T2	Faeces	PT101/2-H1F3E1	Escherichia coli	A	AJ	Negative	blaCTX-M-15	Negative	Negative	Negative	≤8	S	>16	R	16/8	R	≤8/4	S	>16	R	>16	R	>16	R	≤8	S	>32	R	>16	R	≤8	S	>2	R	≤0.5	S	≤2	S	≤1	S	≤1	S	≤8	S	>4/76
SSTI	Portugal	PT101	H1	T0	Faeces	PT101/0-H1F3E2	Escherichia coli	A	AK	Negative	blaCTX-M-15	Negative	Negative	Negative	≤8	S	>16	R	>16/8	R	≤8/4	S	>16	R	>16	R	>16	R	≤8	S	>32	R	>16	R	≤8	S	>2	R	≤0.5	S	≤2	S	≤1	S	≤1	S	64	R	>4/76
SSTI	Portugal	PT101	D1	T0	Nasal swab	PT101/0-D1N3K2	Klebsiella pneumoniae	N/A	AK	Negative	blaCTX-M-15	Negative	Negative	Negative	16	R	>16	R	>16/8	R	>16/8	R	>16	R	>16	R	>16	R	≤8	S	>32	R	>16	R	16	R	>2	R	≤0.5	S	≤2	S	≤1	S	≤1	S	16	R	>4/76
SSTI	Portugal	PT101	H2	T0	Faeces	PT101/0-H2F3E1	Escherichia coli	A	AK	Negative	blaCTX-M-15	Negative	Negative	Negative	≤8	S	>16	R	>16/8	R	≤8/4	S	>16	R	>16	R	>16	R	≤8	S	>32	R	>16	R	≤8	S	>2	R	≤0.5	S	≤2	S	≤1	S	≤1	S	≤8	S	>4/76
SSTI	Portugal	PT101	D1	T2	Faeces	PT101/2-D1F3E1	Escherichia coli	A	AL	Negative	blaCTX-M-15	Negative	Negative	Negative	≤8	S	>16	R	16/8	R	≤8/4	S	>16	R	>16	R	>16	R	≤8	S	>32	R	>16	R	≤8	S	>2	R	≤0.5	S	≤2	S	≤1	S	≤1	S	≤8	S	>4/76
SSTI	Portugal	PT101	H2	T0	Faeces	PT101/0-H2F3E4	Escherichia coli	A	AI	Negative	blaCTX-M-15	Negative	Negative	Negative	≤8	S	>16	R	>16/8	R	≤8/4	S	>16	R	>16	R	>16	R	≤8	S	>32	R	>16	R	≤8	S	>2	R	≤0.5	S	≤2	S	≤1	S	≤1	S	≤8	S	>4/76
SSTI	Portugal	PT101	H2	T2	Faeces	PT101/2-H2F3E2	Escherichia coli	A	AM	Negative	blaCTX-M-15	Negative	Negative	Negative	≤8	S	>16	R	16/8	R	≤8/4	S	>16	R	>16	R	>16	R	≤8	S	>32	R	>16	R	≤8	S	>2	R	≤0.5	S	≤2	S	≤1	S	≤1	S	≤8	S	>4/76
SSTI	Portugal	PT101	H1	T3	Faeces	PT101/3-H1F3E1	Escherichia coli	A	AK	Negative	blaCTX-M-15	Negative	Negative	Negative	≤8	S	>16	R	>16/8	R	≤8/4	S	>16	R	>16	R	>16	R	≤8	S	>32	R	>16	R	≤8	S	>2	R	≤0.5	S	≤2	S	≤1	S	≤1	S	64	R	>4/76
SSTI	Portugal	PT101	D1	T3	Faeces	PT101/3-D1F3E1	Escherichia coli	A	AL	Negative	blaCTX-M-15	Negative	Negative	Negative	≤8	S	>16	R	>16/8	R	≤8/4	S	>16	R	>16	R	>16	R	≤8	S	>32	R	>16	R	≤8	S	>2	R	≤0.5	S	≤2	S	≤1	S	≤1	S	64	R	>4/76
SSTI	Portugal	PT101	D1	T3	Faeces	PT101/3-D1F3E4	Escherichia coli	A	AK	Negative	blaCTX-M-15	Negative	Negative	Negative	≤8	S	>16	R	>16/8	R	≤8/4	S	>16	R	>16	R	>16	R	≤8	S	>32	R	>16	R	≤8	S	>2	R	≤0.5	S	≤2	S	≤1	S	≤1	S	64	R	>4/76
SSTI	Portugal	PT102	H3	T2	Faeces	PT102/2-H3F3E1	Escherichia coli	B2	AT	Negative	blaCTX-M-1	Negative	Negative	Negative	≤8	S	>16	R	16/8	R	≤8/4	S	4	S	16	R	>16	R	≤8	S	>32	R	≤1	S	>16	R	>2	R	≤0.5	S	≤2	S	≤1	S	≤1	S	≤8	S	>4/76
SSTI	Portugal	PT110	H1	T0	Faeces	PT110/0-H1F3E2	Escherichia coli	B1	AX	Negative	blaCTX-M-65	Negative	Negative	blaTEM-1	≤8	S	>16	R	16/8	R	≤8/4	S	16	R	≤1	S	>16	R	≤8	S	>32	R	≤1	S	>16	R	>2	R	≤0.5	S	≤2	S	≤1	S	≤1	S	≤8	S	>4/76
SSTI	Portugal	PT110	D1	T0	Faeces	PT110/0-D1F3E1	Escherichia coli	B1	AX	Negative	blaCTX-M-65	Negative	Negative	blaTEM-1	≤8	S	>16	R	>16/8	R	≤8/4	S	>16	R	>16	R	>16	R	≤8	S	>32	R	2	S	>16	R	>2	R	≤0.5	S	≤2	S	≤1	S	≤1	S	≤8	S	>4/76
SSTI	Portugal	PT102	H3	T1	Faeces	PT102/1-H3F3E1	Escherichia coli	B2	AP	Negative	blaCTX-M-1	Negative	Negative	Negative	≤8	S	>16	R	16/8	R	≤8/4	S	≤1	S	>16	R	>16	R	≤8	S	>32	R	≤1	S	≤8	S	≤0.5	S	≤0.5	S	≤2	S	≤1	S	≤1	S	≤8	S	≤2/38
SSTI	Portugal	PT102	H3	T1	Faeces	PT102/1-H3F3E3	Escherichia coli	B2	AU	Negative	blaCTX-M-1	Negative	Negative	Negative	≤8	S	>16	R	16/8	R	≤8/4	S	≤1	S	>16	R	>16	R	≤8	S	>32	R	≤1	S	≤8	S	≤0.5	S	≤0.5	S	≤2	S	≤1	S	≤1	S	≤8	S	≤2/38
SSTI	Portugal	PT102	H3	T1	Faeces	PT102/1-H3F3E4	Escherichia coli	B2	AR	Negative	blaCTX-M-1	Negative	Negative	Negative	≤8	S	>16	R	16/8	R	≤8/4	S	≤1	S	>16	R	>16	R	≤8	S	>32	R	≤1	S	≤8	S	≤0.5	S	≤0.5	S	≤2	S	≤1	S	≤1	S	≤8	S	≤2/38
SSTI	Portugal	PT102	H1	T2	Faeces	PT102/2-H1F3E1	Escherichia coli	A	AS	Negative	blaCTX-M-15	Negative	Negative	blaTEM-206	≤8	S	>16	R	16/8	R	≤8/4	S	16	R	>16	R	>16	R	≤8	S	>32	R	>16	R	≤8	S	>2	R	≤0.5	S	≤2	S	≤1	S	≤1	S	≤8	S	>4/76
SSTI	Portugal	PT102	H3	T2	Faeces	PT102/2-H3F3E2	Escherichia coli	B2	AQ	Negative	blaCTX-M-1	Negative	Negative	Negative	≤8	S	>16	R	16/8	R	≤8/4	S	4	S	16	R	>16	R	≤8	S	>32	R	≤1	S	>16	R	>2	R	≤0.5	S	≤2	S	≤1	S	≤1	S	≤8	S	>4/76
SSTI	Portugal	PT114	H1	T0	Faeces	PT114/0-H1F3E2	Escherichia coli	A	BB	Negative	blaCTX-M-15	Negative	Negative	Negative	≤8	S	>16	R	≤8/4	S	≤8/4	S	>16	R	>16	R	>16	R	≤8	S	>32	R	4	R	≤8	S	≤0.5	S	≤0.5	S	≤2	S	≤1	S	≤1	S	≤8	S	≤2/38
SSTI	Portugal	PT114	H1	T0	Faeces	PT114/0-H1F3E4	Escherichia coli	A	AZ	Negative	blaCTX-M-15	Negative	Negative	Negative	≤8	S	>16	R	≤8/4	S	≤8/4	S	>16	R	>16	R	>16	R	≤8	S	>32	R	4	R	≤8	S	≤0.5	S	≤0.5	S	≤2	S	≤1	S	≤1	S	≤8	S	≤2/38
SSTI	Portugal	PT114	H1	T0	Faeces	PT114/0-H1F3E1	Escherichia coli	A	AW	Negative	blaCTX-M-15	Negative	Negative	Negative	≤8	S	>16	R	≤8/4	S	≤8/4	S	>16	R	>16	R	>16	R	≤8	S	>32	R	4	R	≤8	S	≤0.5	S	≤0.5	S	≤2	S	≤1	S	≤1	S	≤8	S	≤2/38
SSTI	Portugal	PT114	H1	T2	Faeces	PT114/1-H1F3E1	Escherichia coli	A	BA	Negative	blaCTX-M-32	Negative	Negative	Negative	≤8	S	>16	R	≤8/4	S	≤8/4	S	>16	R	>16	R	>16	R	≤8	S	>32	R	8	R	≤8	S	≤0.5	S	≤0.5	S	≤2	S	≤1	S	≤1	S	≤8	S	≤2/38
SSTI	Portugal	PT114	H1	T2	Faeces	PT114/1-H1F3E2	Escherichia coli	A	AY	Negative	blaCTX-M-32	blaCMY-2	Negative	Negative	≤8	S	>16	R	≤8/4	S	≤8/4	S	>16	R	>16	R	>16	R	≤8	S	>32	R	8	R	≤8	S	≤0.5	S	≤0.5	S	≤2	S	≤1	S	≤1	S	≤8	S	≤2/38
SSTI	Portugal	PT117	D1	T0	Faeces	PT117/0-D1F3E1	Escherichia coli	B1	BC	Negative	Negative	Negative	blaSHV-12	Negative	≤8	S	16	R	≤8/4	S	≤8/4	S	>16	R	≤1	S	>16	R	≤8	S	16	R	16	R	≤8	S	>2	R	≤0.5	S	≤2	S	≤1	S	≤1	S	≤8	S	≤2/38
SSTI	Portugal	PT123	D1	T0	Faeces	PT123/0-D1F3E1	Escherichia coli	D	BJ	Negative	blaCTX-M-55	Negative	Negative	blaTEM-135	≤8	S	>16	R	16/8	R	≤8/4	S	>16	R	>16	R	>16	R	≤8	S	>32	R	>16	R	>16	R	≤0.5	S	≤0.5	S	≤2	S	≤1	S	≤1	S	≤8	S	≤2/38
SSTI	Portugal	PT123	D1	T0	Faeces	PT123/0-D1F4E1	Escherichia coli	D	BK	Negative	blaCTX-M-55	Negative	blaSHV-12	blaTEM-135	≤8	S	>16	R	16/8	R	≤8/4	S	>16	R	>16	R	>16	R	≤8	S	>32	R	>16	R	>16	R	≤0.5	S	≤0.5	S	≤2	S	≤1	S	≤1	S	≤8	S	≤2/38
SSTI	Portugal	PT123	H1	T3	Faeces	PT123/2-H1F3E1	Escherichia coli	A	BL	Negative	blaCTX-M-32	Negative	Negative	Negative	≤8	S	>16	R	≤8/4	S	≤8/4	S	>16	R	>16	R	>16	R	≤8	S	>32	R	>16	R	≤8	S	>2	R	≤0.5	S	≤2	S	≤1	S	≤1	S	≤8	S	>4/76
SSTI	Portugal	PT121	H1	T1	Faeces	PT121/0-H1F3E1	Escherichia coli	D	BE	Negative	blaCTX-M-32	Negative	Negative	Negative	≤8	S	>16	R	≤8/4	S	≤8/4	S	>16	R	16	R	>16	R	≤8	S	>32	R	16	R	≤8	S	≤0.5	S	≤0.5	S	≤2	S	≤1	S	≤1	S	≤8	S	≤2/38
SSTI	Portugal	PT121	D1	T2	Faeces	PT121/2-D1F3E1	Escherichia coli	D	BH	Negative	Negative	blaCMY-2	Negative	Negative	≤8	S	>16	R	>16/8	R	>16/8	R	>16	R	>16	R	>16	R	>16	R	>32	R	>16	R	>16	R	>2	R	1	R	≤2	S	≤1	S	≤1	S	64	R	≤2/38
SSTI	Portugal	PT121	H1	T2	Faeces	PT121/2-H1F3E1	Escherichia coli	D	BF	Negative	blaCTX-M-32	Negative	Negative	Negative	≤8	S	>16	R	≤8/4	S	≤8/4	S	>16	R	16	R	>16	R	≤8	S	>32	R	16	R	≤8	S	≤0.5	S	≤0.5	S	≤2	S	≤1	S	≤1	S	≤8	S	≤2/38
SSTI	Portugal	PT121	H3	T2	Faeces	PT121/2-H3F3E1	Escherichia coli	B1	BG	Negative	blaCTX-M-14	Negative	Negative	blaTEM-1	≤8	S	>16	R	16/8	R	≤8/4	S	4	S	16	R	>16	R	≤8	S	>32	R	≤1	S	≤8	S	≤0.5	S	≤0.5	S	≤2	S	≤1	S	≤1	S	≤8	S	>4/76
SSTI	Portugal	PT121	H2	T2	Faeces	PT121/2-H2F3E1	Escherichia coli	B1	BG	Negative	blaCTX-M-14	Negative	Negative	blaTEM-1	≤8	S	>16	R	16/8	R	≤8/4	S	8	R	>16	R	>16	R	≤8	S	>32	R	≤1	S	≤8	S	≤0.5	S	≤0.5	S	≤2	S	≤1	S	≤1	S	≤8	S	>4/76
SSTI	Portugal	PT125	D1	T0	Faeces	PT125/0-D1F4E2U	Enterobacter hormaechei subsp. Hoffmannii	N/A	N/A	Negative	Negative	blaACT-24	Negative	Negative	≤8	S	>16	R	>16/8	R	>16/8	R	>16	R	2	S	>16	R	>16	R	>32	R	>16	R	≤8	S	>2	R	≤0.5	S	≤2	S	≤1	S	≤1	S	64	R	≤2/38
SSTI	Portugal	PT125	H2	T2	Faeces	PT125/1-H2F3E1U	Enterobacter hormaechei subsp. Hoffmannii	N/A	N/A	Negative	Negative	blaACT-24	Negative	Negative	≤8	S	>16	R	>16/8	R	>16/8	R	>16	R	4	S	>16	R	>16	R	>32	R	>16	R	≤8	S	>2	R	1	R	≤2	S	≤1	S	≤1	S	16	R	≤2/38
SSTI	Portugal	PT120	D1	T2	Faeces	PT120/1-D1F3E1	Escherichia coli	B1	BD	Negative	blaCTX-M-15	Negative	Negative	blaTEM-206	≤8	S	>16	R	16/8	R	≤8/4	S	>16	R	>16	R	>16	R	≤8	S	>32	R	16	R	≤8	S	≤0.5	S	≤0.5	S	≤2	S	≤1	S	≤1	S	≤8	S	>4/76
SSTI	Portugal	PT104	H2	T2	Faeces	PT104/1-H2F3E1	Escherichia coli	A	AV	Negative	blaCTX-M-32	Negative	Negative	Negative	≤8	S	>16	R	16/8	R	≤8/4	S	>16	R	8	R	>16	R	≤8	S	>32	R	>16	R	>16	R	≤0.5	S	≤0.5	S	≤2	S	≤1	S	≤1	S	≤8	S	>4/76
SSTI	Portugal	PT122	H1	T0	Faeces	PT122/0-H1F3E2	Escherichia coli	B1	BI	Negative	blaCTX-M-1	Negative	Negative	blaTEM-135	≤8	S	>16	R	>16/8	R	>16/8	R	>16	R	>16	R	>16	R	≤8	S	>32	R	4	R	≤8	S	>2	R	≤0.5	s	>8	R	≤1	s	≤1	S	≤8	s	>4/76
SSTI	Portugal	PT127	D1	T1	Faeces	PT127/1-D1F3E1	Escherichia coli	B1	BV	Negative	blaCTX-M-1	Negative	Negative	Negative	≤8	S	>16	R	16/8	R	≤8/4	S	8	R	>16	R	>16	R	≤8	S	>32	R	2	S	≤8	S	>2	R	≤0.5	S	≤2	S	≤1	S	≤1	S	≤8	S	≤2/38
SSTI	Portugal	PT127	H1	T1	Faeces	PT127/1-H1F3E1	Escherichia coli	B2	BU	Negative	blaCTX-M-32	Negative	Negative	blaTEM-1	≤8	S	>16	R	>16/8	R	>16/8	R	4	S	≤1	S	>16	R	>16	R	4	R	4	R	≤8	S	≤0.5	S	≤0.5	S	≤2	S	≤1	S	≤1	S	≤8	S	>4/76
SSTI	Portugal	PT127	D1	T2	Faeces	PT127/2-D1F3E1	Escherichia coli	B1	BV	Negative	blaCTX-M-1	Negative	Negative	Negative	≤8	S	>16	R	>16/8	R	≤8/4	S	>16	R	>16	R	>16	R	≤8	S	32	R	≤1	S	≤8	S	≤0.5	S	≤0.5	S	≤2	S	≤1	S	≤1	S	≤8	S	≤2/38
SSTI	Portugal	PT101	H1	T0	Faeces	PT101/0-H1F3E1	Escherichia coli	A	AL	Negative	blaCTX-M-15	Negative	Negative	Negative	≤8	S	>16	R	>16/8	R	≤8/4	S	>16	R	>16	R	>16	R	≤8	S	>32	R	>16	R	≤8	S	>2	R	≤0.5	S	≤2	S	≤1	S	≤1	S	64	R	>4/76
UTI	Portugal	PT221	H2	T1	Faeces	PT221/1-H2F3E2	Escherichia coli	A	Y	Negative	blaCTX-M-14	Negative	blaSHV-26	Negative	≤8	S	>16	R	>16/8	R	≤8/4	S	8	R	>16	R	>6	R	≤8	S	>32	R	16	R	>16	R	>2	R	≤0.5	S	>8	R	≤1	S	≤1	S	≤8	S	>4/76
SSTI	Portugal	PT101	D1	T0	Faeces	PT113	Escherichia coli	A	AN	blaOXA-181	blaCTX-M-15	Negative	Negative	Negative	≤8	S	>16	R	>16/8	R	>16/8	R	>16	R	>16	R	>16	R	≤8	S	>32	R	>16	R	≤8	S	>2	R	1	R	≤2	S	≤1	S	≤1	S	>64	R	>4/76
SSTI	Portugal	PT101	D1	T2	Faeces	PT109	Escherichia coli	A	AO	blaOXA-181	blaCTX-M-15	Negative	Negative	Negative	≤8	S	>16	R	>16/8	R	>16/8	R	>16	R	>16	R	>16	R	16	R	>32	R	>16	R	≤8	S	>2	R	1	R	≤2	S	≤1	S	≤1	S	64	R	>4/76
SSTI	Portugal	PT101	D1	T0	Faeces	PT101/0-D1F3E4	Escherichia coli	B1	AH	Negative	blaCTX-M-65	Negative	Negative	Negative	≤8	S	>16	R	16/8	R	≤8/4	S	>16	R	>16	R	>16	R	≤8	S	>32	R	≤1	S	>16	R	>2	R	≤0.5	S	≤2	S	≤1	S	≤1	S	≤8	S	>4/76
UTI	Portugal	PV003	D1	T1	Faeces	PV003V1F3D1E1	Escherichia coli	B1	AB	Negative	blaCTX-M-65	Negative	Negative	blaTEM-1	≤8	S	>16	R	>16/8	R	16/8	R	>16	R	>16	R	>16	R	≤8	S	>32	R	4	R	≤8	S	>2	R	≤0.5	S	≤2	S	≤1	S	≤1	S	≤8	S	>4/76
UTI	Portugal	PV003	D1	T2	Faeces	PV003V2F3D1E1	Escherichia coli	B1	AB	Negative	blaCTX-M-65	Negative	Negative	blaTEM-1	≤8	S	>16	R	>16/8	R	16/8	R	>16	R	≤1	S	>16	R	≤8	S	>32	R	≤1	S	≤8	S	>2	R	≤0.5	S	≤2	S	≤1	S	≤1	S	≤8	S	>4/76
UTI	Portugal	PV003	H2	T3	Faeces	PV003V3F3H2E3	Escherichia coli	B1	AB	Negative	blaCTX-M-65	Negative	Negative	blaTEM-1	≤8	S	>16	R	>16/8	R	≤8/4	S	>16	R	>16	R	>16	R	≤8	S	>32	R	2	S	>16	R	>2	R	≤0.5	S	≤2	S	≤1	S	≤1	S	≤8	S	>4/76
UTI	Portugal	PV003	D1	T3	Faeces	PV003V3F3D1E1	Escherichia coli	B1	AB	Negative	blaCTX-M-65	Negative	Negative	blaTEM-1	≤8	S	>16	R	>16/8	R	16/8	R	>16	R	>16	R	>16	R	≤8	S	>32	R	4	R	≤8	S	>2	R	≤0.5	S	≤2	S	≤1	S	≤1	S	≤8	S	>4/76
UTI	Portugal	PV003	H1	T1	Faeces	PV003V1F3H1K4	Klebsiella pneumoniae	N/A	N/A	Negative	blaCTX-M-15	Negative	blaSHV-11	blaTEM-1	≤8	S	>16	R	16/8	R	≤8/4	S	>16	R	>16	R	>16	R	≤8	S	>32	R	16	R	≤8	S	≤0.5	S	≤0.5	S	≤2	S	≤1	S	≤1	S	≤8	S	>4/76
UTI	Portugal	PV003	H2	T1	Faeces	PV003V1F3H2K1	Klebsiella pneumoniae	N/A	N/A	Negative	blaCTX-M-15	Negative	blaSHV-11	blaTEM-1	≤8	S	>16	R	16/8	R	≤8/4	S	>16	R	>16	R	>16	R	≤8	S	>32	R	16	R	≤8	S	≤0.5	S	≤0.5	S	≤2	S	≤1	S	≤1	S	≤8	S	>4/76
UTI	Portugal	PV003	D1	T1	Faeces	PV003V1F3D1K2	Klebsiella pneumoniae	N/A	N/A	Negative	blaCTX-M-15	Negative	blaSHV-11	blaTEM-1	≤8	S	>16	R	16/8	R	≤8/4	S	>16	R	>16	R	>16	R	≤8	S	>32	R	>16	R	≤8	S	≤0.5	S	≤0.5	S	≤2	S	≤1	S	≤1	S	≤8	S	>4/76
UTI	Portugal	PV003	H1	T2	Faeces	PV003V2F3H1K2	Klebsiella pneumoniae	N/A	N/A	Negative	blaCTX-M-15	Negative	blaSHV-11	blaTEM-1	≤8	S	>16	R	>16/8	R	≤8/4	S	>16	R	>16	R	>16	R	≤8	S	>32	R	>16	R	≤8	S	≤0.5	S	≤0.5	S	≤2	S	≤1	S	≤1	S	≤8	S	>4/76
UTI	Portugal	PV003	D1	T3	Faeces	PV003V3F3D1K4	Klebsiella pneumoniae	N/A	N/A	Negative	blaCTX-M-15	Negative	blaSHV-11	blaTEM-1	≤8	S	>16	R	16/8	R	≤8/4	S	>16	R	>16	R	>16	R	≤8	S	>32	R	>16	R	≤8	S	≤0.5	S	≤0.5	S	≤2	S	≤1	S	≤1	S	≤8	S	>4/76
UTI	Portugal	PV003	H1	T1	Faeces	PV003V1F3H1K5	Klebsiella pneumoniae	N/A	N/A	Negative	blaCTX-M-15	Negative	Negative	blaTEM-1	≤8	S	>16	R	16/8	R	≤8/4	S	>16	R	>16	R	>16	R	≤8	S	>32	R	16	R	≤8	S	≤0.5	S	≤0.5	S	≤2	S	≤1	S	≤1	S	≤8	S	>4/76
UTI	Portugal	PV003	H2	T1	Faeces	PV003V1F3H2K4	Klebsiella pneumoniae	N/A	N/A	Negative	blaCTX-M-15	Negative	Negative	blaTEM-1	≤8	S	>16	R	≤8/4	S	≤8/4	s	>16	R	>16	R	>16	R	≤8	S	32	R	16	R	≤8	S	≤0.5	S	≤0.5	S	≤2	S	≤1	S	≤1	S	≤8	S	>4/76
UTI	Portugal	PV003	D1	T3	Faeces	PV003V3F4D1K2	Klebsiella pneumoniae	N/A	N/A	Negative	blaCTX-M-15	Negative	Negative	blaTEM-1	≤8	S	>16	R	>16/8	R	≤8/4	S	>16	R	>16	R	>16	R	≤8	S	>32	R	>16	R	≤8	S	≤0.5	S	≤0.5	S	≤2	S	≤1	S	≤1	S	≤8	S	>4/76
UTI	Portugal	PV003	D1	T1	Faeces	PV003V1F3D1K4	Klebsiella pneumoniae	N/A	N/A	Negative	blaCTX-M-15	Negative	Negative	blaTEM-1	≤8	S	>16	R	>16/8	R	≤8/4	S	>16	R	>16	R	>16	R	≤8	S	>32	R	>16	R	≤8	S	≤0.5	S	≤0.5	S	≤2	S	≤1	S	≤1	S	≤8	S	>4/76
UTI	Portugal	PV002	H3	T0	Faeces	PV002V0F3H3E1	Escherichia coli	A	AF	Negative	Negative	blaCMY-2	Negative	Negative	≤8	S	>16	R	>16/8	R	>16/8	R	16	R	≤1	S	>16	R	>16	R	>32	R	>16	R	≤8	S	≤0.5	S	≤0.5	S	≤2	S	≤1	S	≤1	S	≤8	S	≤2/38
UTI	Portugal	PV001	D1	T1	Faeces	PV001V1F3D1E1	Escherichia coli	A	AC	Negative	blaCTX-M-14	Negative	Negative	blaTEM-1	≤8	S	>16	R	>16/8	R	≤8/4	S	8	R	>16	R	>16	R	≤8	S	>32	R	≤1	S	>16	R	>2	R	≤0.5	S	≤2	S	≤1	S	≤1	S	≤8	S	≤2/38
UTI	Portugal	PV001	D1	T1	Faeces	PV001V1F4D1E2	Escherichia coli	B1	AD	Negative	blaCTX-M-14	Negative	Negative	blaTEM-1	≤8	S	>16	R	>16/8	R	>16/8	R	4	S	8	R	>16	R	>16	R	32	R	16	R	>16	R	>2	S	≤0.5	S	>8	R	2	S	≤1	S	64	R	>4/76
UTI	Portugal	PV001	H2	T1	Faeces	PV001V1F3H2E1	Escherichia coli	A	AE	Negative	blaCTX-M-15	Negative	Negative	Negative	≤8	S	>16	R	≤8/4	S	≤8/4	S	8	R	16	R	>16	R	≤8	S	>32	R	≤1	S	≤8	S	≤0.5	S	≤0.5	S	≤2	S	≤1	S	≤1	S	≤8	S	≤2/38
UTI	Portugal	PV001	H3	T1	Faeces	PV001V1F3H3E2	Escherichia coli	A	AE	Negative	blaCTX-M-15	Negative	Negative	Negative	≤8	S	>16	R	≤8/4	S	≤8/4	S	4	S	4	S	>16	R	≤8	S	>32	R	≤1	S	≤8	S	≤0.5	S	≤0.5	S	≤2	S	≤1	S	≤1	S	≤8	S	≤2/38
UTI	Portugal	PV004	C1	T0	Faeces	PV004V0F3C1E2	Escherichia coli	B2	AG	Negative	blaCTX-M-27	Negative	Negative	Negative	≤8	S	>16	R	≤8/4	S	≤8/4	S	>16	R	>16	R	>16	R	≤8	S	>32	R	8	R	≤8	S	>2	R	≤0.5	S	≤2	S	≤1	S	≤1	S	≤8	S	>4/76
UTI	Portugal	PV004	H1	T2	Faeces	PV004V1F3H1E2	Escherichia coli	B2	AG	Negative	blaCTX-M-27	Negative	Negative	Negative	≤8	S	>16	R	≤8/4	S	≤8/4	S	>16	R	>16	R	>16	R	≤8	S	>32	R	4	R	≤8	S	>2	R	≤0.5	S	≤2	S	≤1	S	≤1	S	≤8	S	>4/76
UTI	Portugal	PV004	C1	T2	Faeces	PV004V1F3C1E2	Escherichia coli	B2	AG	Negative	blaCTX-M-27	Negative	Negative	Negative	≤8	S	>16	R	≤8/4	S	≤8/4	S	8	R	>16	R	>16	R	≤8	S	>32	R	4	R	≤8	S	>2	R	≤0.5	S	≤2	S	≤1	S	≤1	S	≤8	S	>4/76
UTI	Portugal	PV004	C1	T3	Faeces	PV004V2F3C1E1	Escherichia coli	B2	AG	Negative	blaCTX-M-27	Negative	Negative	Negative	≤8	S	>16	R	≤8/4	S	≤8/4	S	16	R	>16	R	>16	R	≤8	S	>32	R	8	R	≤8	S	>2	R	≤0.5	S	≤2	S	≤1	S	≤1	S	≤8	S	>4/76
UTI	Portugal	PV004	H1	T3	Faeces	PV004V2F3H1E3	Escherichia coli	B2	AG	Negative	blaCTX-M-27	Negative	Negative	Negative	≤8	S	>16	R	≤8/4	S	≤8/4	S	>16	R	>16	R	>16	R	≤8	S	>32	R	4	R	≤8	S	>2	R	≤0.5	S	≤2	S	≤1	S	≤1	S	≤8	S	>4/76
SSTI	Portugal	PT124	D1	T1	Faeces	PT124/1-D1F3E4	Escherichia coli	B2	BP	Negative	blaCTX-M-55	Negative	Negative	Negative	≤8	S	>16	R	≤8/4	S	>16/8	R	>16	R	4	S	>16	R	>16	R	>32	R	>16	R	≤8	S	≤0.5	S	≤0.5	S	≤2	S	≤1	S	≤1	S	≤8	S	≤2/38
SSTI	Portugal	PT124	D1	T1	Faeces	PT124/1-D1F3E5	Escherichia coli	B2	BN	Negative	blaCTX-M-55	Negative	Negative	Negative	≤8	S	≤8	S	16/8	R	≤8/4	S	>16	R	>16	R	>16	R	≤8	S	>32	R	>16	R	>16	R	≤0.5	S	≤0.5	S	>8	R	≤1	S	≤1	S	≤8	S	≤2/38
SSTI	Portugal	PT124	D1	T1	Faeces	PT124/1-D1F3E6	Escherichia coli	B2	BO	Negative	blaCTX-M-55	Negative	Negative	Negative	≤8	S	>16	R	≤8/4	S	≤8/4	S	>16	R	>16	R	>16	R	≤8	S	>32	R	>16	R	>16	R	≤0.5	S	≤0.5	S	>8	R	≤1	S	≤1	S	≤8	S	≤2/38
SSTI	Portugal	PT124	D1	T1	Faeces	PT124/1-D1F3E7	Escherichia coli	B2	BR	Negative	blaCTX-M-55	Negative	Negative	Negative	≤8	S	≤8	S	16/8	R	≤8/4	S	>16	R	>16	R	>16	R	≤8	S	>32	R	>16	R	>16	R	≤0.5	S	≤0.5	S	>8	R	≤1	S	≤1	S	≤8	S	≤2/38
SSTI	Portugal	PT124	H1	T2	Faeces	PT124/1-H1F3E1.1	Escherichia coli	B2	BM	Negative	Negative	blaCMY-2	Negative	Negative	≤8	S	>16	R	>16/8	R	>16/8	R	>16	R	8	R	>16	R	>16	R	>32	R	>16	R	≤8	S	≤0.5	S	≤0.5	S	≤2	S	≤1	S	≤1	S	≤8	S	≤2/38
SSTI	Portugal	PT124	D1	T2	Faeces	PT124/2-D1F3E5	Escherichia coli	B1	BQ	Negative	Negative	blaCMY-2	Negative	blaTEM-1	≤8	S	>16	R	≤8/4	S	≤8/4	S	>16	R	>16	R	>16	R	≤8	S	>32	R	>16	R	>16	R	≤0.5	S	≤0.5	S	>8	R	≤1	S	≤1	S	≤8	S	≤2/38
SSTI	Portugal	PT124	D1	T2	Faeces	PT124/2-D1F3E4	Escherichia coli	B2	BS	Negative	Negative	blaCMY-2	Negative	Negative	≤8	S	>16	R	>16/8	R	>16/8	R	>16	R	4	S	>16	R	>16	R	>32	R	>16	R	≤8	S	≤0.5	S	≤0.5	S	≤2	S	≤1	S	≤1	S	≤8	S	≤2/38
SSTI	Portugal	PT124	D1	T2	Faeces	PT124/2-D1F3E2	Escherichia coli	B2	BM	Negative	Negative	blaCMY-2	Negative	Negative	≤8	S	>16	R	>16/8	R	>16/8	R	>16	R	2	S	>16	R	>16	R	>32	R	>16	R	≤8	S	1	R	≤0.5	S	≤2	S	≤1	S	≤1	S	≤8	S	≤2/38
SSTI	Portugal	PT130	H2	T0	Faeces	PT130/0-H2F3E1	Escherichia coli	A	BW	Negative	blaCTX-M-15	Negative	Negative	blaTEM-1	≤8	S	>16	R	16/8	R	≤8/4	S	>16	R	>16	R	>16	R	≤8	S	>32	R	16	R	≤8	S	≤0.5	S	≤0.5	S	≤2	S	≤1	S	≤1	S	≤8	S	>4/76
SSTI	Portugal	PT130	H2	T0	Faeces	PT130/0-H2F3E2	Escherichia coli	A	BX	Negative	blaCTX-M-15	Negative	Negative	blaTEM-1	≤8	S	>16	R	16/8	R	≤8/4	S	>16	R	>16	R	>16	R	≤8	S	>32	R	16	R	≤8	S	≤0.5	S	≤0.5	S	≤2	S	≤1	S	≤1	S	≤8	S	>4/76
SSTI	Portugal	PT130	H2	T0	Faeces	PT130/0-H2F3E3	Escherichia coli	A	BY	Negative	blaCTX-M-15	Negative	Negative	blaTEM-1	≤8	S	>16	R	16/8	R	≤8/4	S	>16	R	>16	R	>16	R	≤8	S	>32	R	16	R	≤8	S	≤0.5	S	≤0.5	S	≤2	S	≤1	S	≤1	S	≤8	S	>4/76
UTI	United Kingdom	UK201	D1	T0	Faeces	UK201/1-D1F1XE1	Escherichia coli	D	CP	Negative	blaCTX-M-15	blaCMY-2	Negative	Negative	≤8	S	>16	R	>16/8	R	>16/8	R	>16	R	>16	R	>16	R	≤8	S	>32	R	>16	R	≤8	S	≤0.5	S	≤0.5	S	>8	R	≤1	S	≤1	S	≤8	S	>4/76
UTI	United Kingdom	UK201	D1	T2	Faeces	UK201/2-D1F3E1	Escherichia coli	A	CO	Negative	blaCTX-M-1	Negative	Negative	blaTEM-1	≤8	S	>16	R	16/8	R	≤8/4	S	>16	R	>16	R	>16	R	≤8	S	>32	R	8	R	≤8	S	>2	R	≤0.5	S	≤2	S	≤1	S	≤1	S	≤8	S	≤2/38
SSTI	United Kingdom	UK108	D1	T0	Faeces	UK108/0-D1F1XE2	Escherichia coli	D	GH	Negative	Negative	blaCMY-2	Negative	Negative	≤8	S	≤8	S	>16/8	R	>16/8	R	16	R	8	R	>16	R	>16	R	32	R	16	R	≤8	S	≤0.5	S	≤0.5	S	≤2	S	≤1	S	≤1	S	≤8	S	≤2/38
SSTI	United Kingdom	UK108	D1	T0	Faeces	UK108/0-D1F3E1	Escherichia coli	B2	CG	Negative	Negative	blaCMY-2	Negative	Negative	≤8	S	>16	R	>16/8	R	>16/8	R	8	R	4	S	>16	R	>16	R	32	R	>16	R	≤8	S	>2	R	≤0.5	S	≤2	S	≤1	S	≤1	S	≤8	S	≤2/38
SSTI	United Kingdom	UK108	D1	T2	Faeces	UK108/1-D1F3E1	Escherichia coli	D	CH	Negative	Negative	blaCMY-2	Negative	Negative	≤8	S	≤8	S	>16/8	R	>16/8	R	16	R	8	R	>16	R	>16	R	32	R	16	R	≤8	S	≤0.5	S	≤0.5	S	≤2	S	≤1	S	≤1	S	≤8	S	≤2/38
SSTI	United Kingdom	UK108	D1	T2	Nasal swab	UK108/1-D1N3E1	Escherichia coli	D	CH	Negative	Negative	blaCMY-2	Negative	Negative	≤8	S	>16	R	>16/8	R	>16/8	R	16	R	≤1	S	>16	R	>16	R	16	R	>16	R	>16	R	>2	R	≤0.5	S	≤2	S	≤1	S	≤1	S	≤8	S	>4/76
SSTI	United Kingdom	UK107	D1	T0	Faeces	UK107/0-D1F3KE4	Escherichia coli	A	CF	Negative	Negative	blaCMY-2	Negative	blaTEM-135	≤8	S	>16	R	>16/8	R	>16/8	R	16	R	≤1	S	>16	R	>16	R	16	R	>16	R	>16	R	≤0.5	S	≤0.5	S	≤2	S	≤1	S	≤1	S	64	R	≤2/38
SSTI	United Kingdom	UK107	D1	T2	Faeces	UK107/1-D1F3UK1	Klebsiella pneumoniae	N/A	N/A	Negative	Negative	blaCMY-2	blaSHV-1a	Negative	≤8	S	>16	R	>16/8	R	>16/8	R	≤1	S	≤1	S	>16	R	>16	R	8	R	16	R	≤8	S	>2	R	≤0.5	S	≤2	S	≤1	S	≤1	S	≤8	S	≤2/38
SSTI	United Kingdom	UK107	H1	T3	Faeces	UK107/3-H1F3UK1	Klebsiella pneumoniae	N/A	N/A	Negative	Negative	Negative	blaSHV-28	Negative	≤8	S	>16	R	16/8	R	≤8/4	S	>16	R	>16	R	>16	R	≤8	S	>32	R	16	R	≤8	S	>2	R	≤0.5	S	≤2	S	≤1	S	≤1	S	≤8	S	≤2/38
SSTI	United Kingdom	UK111	D1	T0	Faeces	UK111/0-D1F1XK1	Klebsiella pneumoniae	N/A	N/A	Negative	blaCTX-M-15	Negative	blaSHV-28	Negative	≤8	S	>16	R	>16/8	R	16/8	R	>16	R	>16	R	>16	R	≤8	S	>32	R	>16	R	≤8	S	>2	R	≤0.5	S	>8	R	≤1	S	≤1	S	≤8	S	>4/76
SSTI	United Kingdom	UK111	D1	T0	Faeces	UK111/0-D1F3E1	Escherichia coli	D	CL	Negative	Negative	blaCMY-2	Negative	Negative	≤8	S	>16	R	>16/8	R	>16/8	R	16	R	4	S	>16	R	>16	R	>32	R	>16	R	≤8	S	≤0.5	S	≤0.5	S	≤2	S	≤1	S	≤1	S	64	R	≤2/38
SSTI	United Kingdom	UK111	D1	T0	Faeces	UK111/0-D1F3UE1	Escherichia coli	D	CI	blaNDM-5	blaCTX-M-15	Negative	Negative	blaTEM-1	≤8	S	16	R	>16/8	R	>16/8	R	>16	R	>16	R	>16	R	>16	R	>32	R	>16	R	>16	R	>2	R	>1	R	>8	R	8	R	>8	R	>64	R	>4/76
SSTI	United Kingdom	UK111	D1	T2	Faeces	UK111/1-D1F1TE3	Escherichia coli	D	CI	blaNDM-5	blaCTX-M-15	Negative	Negative	blaTEM-1	≤8	S	16	R	>16/8	R	>16/8	R	>16	R	>16	R	>16	R	>16	R	>32	R	>16	R	>16	R	>2	R	>1	R	>8	R	8	R	>8	R	>64	R	>4/76
SSTI	United Kingdom	UK111	D1	T2	Faeces	UK111/1-D1F4E1W	Escherichia coli	A	CJ	blaNDM-5	blaCTX-M-15	blaCMY-2	Negative	Negative	≤8	S	>16	R	>16/8	R	>16/8	R	>16	R	>16	R	>16	R	>16	R	>32	R	>16	R	≤8	S	>2	R	>1	R	>8	R	>8	R	>8	R	>64	R	≤2/38
SSTI	United Kingdom	UK113	D1	T0	Faeces	UK113/0-D1F3E4W	Escherichia coli	B1	CN	Negative	Negative	Negative	blaSHV-12	Negative	≤8	S	>16	R	≤8/4	S	≤8/4	S	>16	R	≤1	S	>16	R	≤8	S	>32	R	>16	R	>16	R	≤0.5	S	≤0.5	S	≤2	S	≤1	S	≤1	S	≤8	S	≤2/38
SSTI	United Kingdom	UK113	D1	T2	Faeces	UK113/1-DF1XE2	Escherichia coli	D	CM	Negative	blaCTX-M-1	Negative	blaSHV-12	Negative	≤8	S	>16	R	>16/8	R	>16/8	R	≤1	S	≤1	S	>16	R	>16	R	4	R	2	S	≤8	S	≤0.5	S	≤0.5	S	≤2	S	≤1	S	≤1	S	≤8	S	≤2/38
SSTI	United Kingdom	UK109	D1	T2	Faeces	UK109/1-D1F3U2W	Klebsiella pneumoniae	N/A	N/A	Negative	blaCTX-M-15	Negative	blaSHV-28	blaTEM-1	≤8	S	>16	R	16/8	R	≤8/4	S	>16	R	>16	R	>16	R	≤8	S	>32	R	4	R	≤8	S	>2	R	≤0.5	S	≤2	S	≤1	S	≤1	S	≤8	S	>4/76
SSTI	United Kingdom	UK109	D1	T2	Faeces	UK109/1-D1F3UK1	Klebsiella pneumoniae	N/A	N/A	Negative	Negative	Negative	Negative	blaTEM-243	≤8	S	>16	R	16/8	R	≤8/4	S	>16	R	>16	R	>16	R	≤8	S	>32	R	4	R	≤8	S	>2	R	≤0.5	S	≤2	S	≤1	S	≤1	S	≤8	S	>4/76
SSTI	United Kingdom	UK109	D1	T0	Faeces	UK109/0-D1FXUK1	Klebsiella pneumoniae	N/A	N/A	Negative	blaCTX-M-15	Negative	blaSHV-28	blaTEM-1	≤8	S	>16	R	16/8	R	≤8/4	s	16	R	16	R	>16	R	≤8	S	>32	R	4	R	≤8	S	>2	R	≤0.5	S	≤2	S	≤1	S	≤1	S	≤8	S	>4/76
SSTI	United Kingdom	UK105	H1	T2	Faeces	UK105/1-H1F3K2	Klebsiella pneumoniae	N/A	N/A	Negative	Negative	blaCMY-2	Negative	Negative	≤8	S	>16	R	>16/8	R	>16/8	R	4	S	≤1	S	>16	R	>16	R	16	R	8	R	≤8	S	≤0.5	S	≤0.5	S	≤2	S	≤1	S	≤1	S	≤8	S	≤2/38
SSTI	United Kingdom	UK105	D1	T0	Faeces	UK105/0-D1F3E8.1	Escherichia coli	D	CE	Negative	Negative	blaCMY-2	Negative	Negative	≤8	S	≤8	S	>16/8	R	>16/8	R	16	R	4	S	>16	R	>16	R	>32	R	>16	R	≤8	S	≤0.5	S	≤0.5	S	≤2	S	≤1	S	≤1	S	≤8	S	≤2/38
SSTI	United Kingdom	UK103	D1	T2	Faeces	UK103/2-D1F3E6.1	Escherichia coli	D	CA	Negative	Negative	blaCMY-2	Negative	blaTEM-135	≤8	S	>16	R	>16/8	R	>16/8	R	16	R	2	S	>16	R	>16	R	32	R	>16	R	≤8	S	≤0.5	S	≤0.5	S	≤2	S	≤1	S	≤1	S	≤8	S	≤2/38
SSTI	United Kingdom	UK103	D1	T2	Faeces	UK103/2-D1F3E7.1	Escherichia coli	D	CB	Negative	Negative	blaCMY-2	Negative	Negative	≤8	S	>16	R	>16/8	R	>16/8	R	8	R	2	S	>16	R	>16	R	>32	R	>16	R	≤8	S	≤0.5	S	≤0.5	S	≤2	S	≤1	S	≤1	S	≤8	S	≤2/38
SSTI	United Kingdom	UK103	D1	T3	Faeces	UK103/3-D1F1XE3	Escherichia coli	D	CB	Negative	Negative	blaCMY-2	Negative	Negative	≤8	S	>16	R	>16/8	R	>16/8	R	8	R	2	S	>16	R	>16	R	>32	R	>16	R	≤8	S	≤0.5	S	≤0.5	S	≤2	S	≤1	S	≤1	S	≤8	S	≤2/38
SSTI	United Kingdom	UK103	H1	T3	Faeces	UK103/3-H1F3E1	Escherichia coli	D	CB	Negative	Negative	blaCMY-2	Negative	Negative	≤8	S	>16	R	>16/8	R	>16/8	R	8	R	≤1	S	>16	R	>16	R	>32	R	>16	R	≤8	S	≤0.5	S	≤0.5	S	≤2	S	≤1	S	≤1	S	≤8	S	≤2/38
SSTI	United Kingdom	UK103	H1	T3	Faeces	UK103/3-H1F3E2	Escherichia coli	D	CD	Negative	Negative	blaCMY-2	Negative	Negative	≤8	S	>16	R	>16/8	R	>16/8	R	16	R	4	S	>16	R	>16	R	16	R	>16	R	≤8	S	≤0.5	S	≤0.5	S	≤2	S	≤1	S	≤1	S	≤8	S	≤2/38
SSTI	United Kingdom	UK101	H1	T0	Faeces	UK101/1-H1F3E5	Escherichia coli	D	BZ	Negative	Negative	blaCMY-2	Negative	Negative	≤8	S	>16	R	>16/8	R	>16/8	R	8	R	2	S	>16	R	>16	R	>32	R	>16	R	≤8	S	≤0.5	S	≤0.5	S	≤2	S	2	S	≤1	S	≤8	S	≤2/38
SSTI	United Kingdom	UK101	D1	T2	Faeces	UK101/2-D1F1XE3	Escherichia coli	D	BZ	Negative	Negative	blaCMY-2	Negative	Negative	≤8	S	>16	R	>16/8	R	>16/8	R	>16	R	4	S	>16	R	>16	R	>32	R	>16	R	>16	R	≤0.5	S	≤0.5	S	>8	R	2	S	≤1	S	≤8	S	≤2/38
SSTI	United Kingdom	UK111	D1	T2	Nasal swab	UK111/1-D1N3E1	Escherichia coli	D	CI	blaNDM-5	blaCTX-M-15	Negative	Negative	blaTEM-1	≤8	S	16	R	>16/8	R	>16/8	R	>16	R	>16	R	>16	R	>16	R	>32	R	>16	R	>16	R	>2	R	>1	R	>8	R	8	R	>8	R	>64	R	>4/76
[truncated: 3 more columns]
