# Supplementary material for: Transmission dynamics of ESBL/AmpC and carbapenemase-producing Enterobacterales between companion animals and humans
Source: Front Microbiol. 2024 Sep 3;15:1432240. doi: 10.3389/fmicb.2024.1432240 (PMC11405340; doi:10.3389/fmicb.2024.1432240)
Supplement: Supplementary file 7 [file Table_3.XLSX]

## Sheet: Table S3
Table S3. Characteristics of companion animal’s bacterial infection strains
Country	Household	Companion animal	Breed	Age (years)	Gender	Neutered	Type of infection	SSTI Citology	Infection information	Infection agent	Antibiotic susceptibility profile1,2		Beta-lactam restance genes¹	Previous antibioitic treatment (last 12 months previous enrollment)	Timepoints delivered
											Resistant	Susceptible
Portugal	PT101	Dog	Bavarian Mountain Hound	8	Female	Yes	SSTI	Intracellular Cocci	Pyoderma	MRSP	N/A	N/A	N/A	Amoxicillin	T0/2/3
Portugal	PT102	Dog	Cavalier King Charles Spaniel	4	Male	Yes	SSTI	Intracellular Cocci	Pyoderma	MRSP	N/A	N/A	N/A	Minocycline, amoxicillin/clavulanate, metronidazole	T0/1/2/3
Portugal	PT104	Dog	Bull Terrier	5	Male	Yes	SSTI	Intracellular Cocci	Pyoderma	MRSP	N/A	N/A	N/A	Amoxicillin/clavulanate, cephalexin	T1/2/3
Portugal	PT106	Dog	Boxer	5	Male	Yes	SSTI	Intracellular Cocci	Pyoderma	MRSP	N/A	N/A	N/A	Minocycline	T0/1/2/3
Portugal	PT108	Dog	French Bulldog	4	Male	Yes	SSTI	Cocci and neutrophils	Mild erythema of the ear canal	Staphylococcus spp.	N/A	N/A	N/A	None	T0
Portugal	PT110	Dog	French Bulldog	6	Male	Yes	SSTI	Intracellular Cocci and Rods	Pyoderma	MRSP	N/A	N/A	N/A	Minocycline, Amoxicillin/clavulanate	T0
										ESBL-producing Escherichia coli (code: PT110/0-D1F3E1)	AMC, AMP, C, CIP, CFL, CTX, F, FOX, TMS	AK, CAZ, CN, CPM, ETP, IMP, MEM, TET,	blaCTX-M-65, blaTEM-1
Portugal	PT112	Cat	Undetermined	5	Female	Yes	SSTI	Intracellular Cocci	Generalized skin infection	MRSA	N/A	N/A	N/A	Metronidazole	T1
Portugal	PT114	Dog	Pibull	9	Male	No	SSTI	Intracellular Cocci	Dermatitis	MSSP	N/A	N/A	N/A	Penicillins	T0/2
Portugal	PT115	Dog	Portuguese Sheepdog	9	Male	Yes	SSTI	Intracellular Cocci	Pyoderma	MSSP	N/A	N/A	N/A	Penicillins	T0/1
Portugal	PT116	Dog	Boerboel	6.92	Male	Yes	SSTI	Intracellular Cocci	Pyoderma	MRSP	N/A	N/A	N/A	Amoxicillin, Metronidazole	T1
Portugal	PT117	Dog	Undetermined	1.8	Female	Yes	SSTI	Intracellular Cocci	Pyoderma	MSSP	N/A	N/A	N/A	Penicillins	T0
Portugal	PT118	Dog	Undetermined	10.2	Female	Yes	SSTI	Intracellular Cocci	Superficial pyoderma secondary to atopy	MSSP	N/A	N/A	N/A	Penicillins	T0/2/3
Portugal	PT120	Dog	West highland white terrier	7.6	Male	Yes	SSTI	Intracellular Cocci	Pyoderma	MSSP	N/A	N/A	N/A	Gentamicin, Metrodidazole	T0/2
Portugal	PT121	Dog	Undetermined	7.9	Female	Yes	SSTI	Intracellular Cocci	Pyoderma	MSSP	N/A	N/A	N/A	Penicillin	T1/2
Portugal	PT122	Dog	French Bulldog	7.1	Male	No	SSTI	Intracellular Cocci	Otitis	MRSP	N/A	N/A	N/A	Fluoroquinolones	T0
Portugal	PT123	Dog	West highland white terrier	10.4	Female	Yes	SSTI	Intracelular Cocci and Rods	Otitis	Proteus spp.	F	AK, AMC, AMP, C, CAZ, CIP, CTX, CN, CTX, TMS	Sample not available	Clindamycin	T0/3
Portugal	PT124	Dog	French Bulldog	3	Male	Yes	SSTI	Intracellular Cocci	Pyoderma	MSSP	N/A	N/A	N/A	Penicillins	T1/2
Portugal	PT125	Dog	French Bulldog	5.9	Male	Yes	SSTI	Intracellular Cocci and Rods	Otitis	MRSP	N/A	N/A	N/A	Enrofloxacin, Clindamicin, Cefazolin, Amoxicillin/clavulanate, Cephalexin, marbofloxacin, Ciprofloxacin	T0/2
										ESBL-producing Escherichia coli	AK, AMP, CAZ, CFL, CIP, CTX, CPM, F	AMC, C, CN, ETP, FOX, IMP, MEM, TET, TMS	blaCTX-M-27
Portugal	PT127	Dog	Golden Retriever	11.9	Female	Yes	SSTI	Intracellular Cocci	Pyoderma	MSSP	N/A	N/A	N/A	Enrofloxacin	T1/2
Portugal	PT129	Dog	French Bulldog	6	Male	Yes	SSTI	Intracellular Cocci	Pyoderma	MSSP	N/A	N/A	N/A	Amoxicillin/clavulanate	T0
Portugal	PT130	Dog	Teckel	8	Female	No	SSTI	Intracellular Cocci	Pyoderma	MRSP	N/A	N/A	N/A	Penicillins	T0
Portugal	PT131	Dog	Yorkshire terrier	7	Female	Yes	SSTI	Intracellular Cocci	Pyoderma	MSSP	N/A	N/A	N/A	Penicillins	T0/2
Portugal	PT202	Dog	American pit bull terrier	14	Male	Yes	UTI	N/A	UTI	ESBL-producing Escherichia coli	AMP, CIP, CFL, CTX, TMS	AK, AMC, C, CAZ, CN, CPM, ETP, F, FOX, IMP, MEM, TET	blaCTX-M-1, blaTEM-1	Amoxicillin/clavulanate	T0/1/3
Portugal	PT205	Dog	Pekingese	3	Female	Yes	UTI	N/A	UTI	Proteus spp.	None	AK, AMC, AMP, CAZ, CIP, CTX, CN, TMS	Sample not available	None	T0/1
Portugal	PT208	Dog	Undetermined	11	Male	Yes	UTI	N/A	UTI	Escherichia coli	AMC, AMP	AK, CIP, CN, CTX, F, TMS	Sample not available	Amoxicillin/clavulanate	T1/2/3
Portugal	PT209	Dog	Undetermined	15	Female	Yes	UTI	N/A	UTI	ESBL-producing Escherichia coli	AMC, AMP, CAZ, CFL, CN, CTX, F, FOX, TMS	AK, C, CIP, CPM, ETP, IMP, MEM, TET	blaCMY-2, blaTEM-1	Trimethoprim/sulfamethoxazole	T0
Portugal	PT210	Dog	Undetermined	15	Female	Yes	UTI	N/A	UTI	Escherichia coli	CFL	AK, AMC, AMP, C, CAZ, CIP, CN, CPM, CTX, ETP, F, FOX, IMP, MEM, TET, TMS	Negative	None	T0/1
Portugal	PT212	Dog	Labrador Retriever	15	Female	No	UTI	N/A	UTI	ESBL-producing Escherichia coli	AMP, CAZ, CFL, CIP, CTX, FOX	AK, AMC, C,CN, CPM, F, ETP, IMP, MEM, TET, TMS	blaCTX-M-15	Ciprofloxacin, Cefovecin	T1
Portugal	PT213	Cat	Persa	11.5	Male	Yes	UTI	N/A	UTI	Klebsiella pneumoniae	AMC, AMP, CAZ, CFL, CN, CPM, CTX, F, FOX, TET, TMS	AK, C, CIP, ETP, IMP, MEM,	blaCTX-M-51, blaSHV-28, blaTEM-1	Nitrofurantoin	T0/2
Portugal	PT214	Dog	Standard Schnauzer	6.4	Female	Yes	UTI	N/A	Asymptomatic UTI	MSSP	N/A	N/A	N/A	Chefalosporins	T0/2/3
Portugal	PT215	Dog	Poodle	4	Male	Yes	UTI	N/A	UTI	Staphylococcus spp.	N/A	N/A	N/A	None	T0
Portugal	PT216	Dog	Labrador retriever	12	Female	Yes	UTI	N/A	UTI	Escherichia coli	CFL	AK, AMC, AMP, C, CAZ, CIP, CN, CPM, CTX, ETP, F, FOX, IMP, MEM, TET, TMS	Negative	None	T0/3
Portugal	PT217	Dog	French Bulldog	10	Male	Yes	UTI	N/A	UTI	Escherichia coli	AMC, AMP, CFL, CIP, CN, TET, TMS	AK, C, CAZ, CPM, CTX, ETP, F, FOX, IMP, MEM	Negative	Fluoroquinolones	T0
Portugal	PT218	Dog	Spaniel Bretão	14	Female	Yes	UTI	N/A	UTI	Escherichia coli	CFL	AK, AMC, AMP, CAZ, CIP, CN, CPM, CTX, ETP, F, FOX, IMP, MEM, TET, TMS	Negative	None	T0/1
Portugal	PT219	Cat	Undetermined	5.33	Male	Yes	UTI	N/A	UTI	Escherichia coli	CFL	AK, AMP, AMC, C, CAZ, CIP, CTX, CN, CPM, ETP, FOX, IMP, MEM, TET, TMS	Negative	Amoxicillin/clavulanate	T0/1/2/3
Portugal	PT221	Dog	Labrador Retriever	8.7	Female	Yes	UTI	N/A	UTI	Proteus spp.	F	AK, AMC, AMP, C, CAZ, CIP, CTX, CN, TMS	Sample not available	Cefazolin	T0/1
Portugal	PT222	Dog	Undetermined	6.2	Female	Yes	UTI	N/A	Asymptomatic UTI	Escherichia coli	AK, AMP, C, CFL, CN	AMC, CAZ, CIP, CTX, CPM, ETP, F, FOX, IMP, MEM, TET, TMS	Sample not available	None	T0
Portugal	PT223	Cat	undetermined	13	Female	Yes	UTI	N/A	Asymptomatic UTI	Providencia rettgeri	AMC, CIP, CL, CN, ENR, F, MAR, TMS	AMP, CTX, TET, AK	Sample not available	Amoxicillin/clavulanate, Marbofloxacin, Metronidazole	T0
Portugal	PT224	Dog	French Bulldog	7	Female	Yes	UTI	N/A	UTI	MSSP	N/A	N/A	N/A	Amoxicillin/clavulanate	T0
										Escherichia coli	AMC, AMP	AK, CAZ, CFL, CIP, CTX, CN, CPM, ETP, F, FOX, IMP, MEM, TET	Negative
Portugal	PV001	Dog	Labrador	14	Male	No	UTI	N/A	UTI	Enterobacter spp.	AMC, AMP, CAZ, CFL, C, CIP,CN, CTX, F, FOX, TET, TMS	AK, CPM, ETP, IMP, MEM	blaCMY-2	Amoxicillin/clavulanate	T1
Portugal	PV002	Dog	undetermined	5.25	Female	Yes	UTI	N/A	Asymptomatic UTI	ESBL-producing Klebsiella pneumoniae	AMC, CAZ, CIP, CFL, CN, CTX, CPM, TMS	AK, AMP, C, ETP, F, IMP, MEM, TET	blaCTX-M-15, blaCMY-2, blaTEM-1	None	T0/2/3
Portugal	PV003	Dog	Boxer	10.5	Female	Yes	UTI	N/A	UTI	ESBL-producing Klebsiella pneumoniae (PV003V1UD1K5)	AMP, CAZ, CFL, CTX, CPM, F, TET, TMS	AK, AMC, C, CIP, CN, ETP, FOX, IMP, MEM	blaCTX-M-15, blaSHV-11, blaTEM-1	Amoxicillin/clavulanate, Marbofloxacin	T01/2/3
Portugal	PV004	Cat	Undetermined	7	Male	No	UTI	N/A	UTI	ESBL-producing Escherichia coli (code: PV004V0C1I0E1)	AMP, CAZ, CFL, CIP, CTX, CPM, TET, TMS	AK, AMC, ETP, C, CN, F, FOX, IMP, MEM,	blaCTX-M-27	Amoxicillin/clavulanate	T0/3
United Kingdom	UK101	Dog	English Pointer	7	Male	No	SSTI	No information available	Superficial pyoderma	No sample taken	Not Done	Not Done	N/A	None	T0/2/3
United Kingdom	UK102	Dog	Greyhound	7.8	Female	Yes	SSTI	No information available	Dog bite	No sample taken	Not Done	Not Done	N/A	Amoxicillin/clavulanate	T0/2/3
United Kingdom	UK103	Dog	Cocker Spaniel	3.7	Male	Yes	SSTI	Intracellular Cocci	Microbial overgrowth not resolved by topical therapy alone	No sample taken	N/A	N/A	N/A	Amoxicillin/clavulanate, Cephalexin	T0/2/3
United Kingdom	UK104	Dog	Cockapoo	4.8	Male	Yes	SSTI	No information available	Anal gland abscess	No sample taken	Not Done	Not Done	N/A	None	T0
United Kingdom	UK105	Dog	Undetermined	12	Male	Yes	SSTI	No information available	Dental infection	No sample taken	Not Done	Not Done	N/A	None	T0/1/2/3
United Kingdom	UK107	Dog	Weimeraner	7.25	Male	Yes	SSTI	No information available	Wound breakdown following surgical debridement of right parotid lesion	Enterococcus faecalis	N/A	N/A	N/A	Amoxicillin/clavulanate, Metronidazole, Pradofloxacin	T0/2/3
										MRSP	N/A	N/A	N/A
										Escherichia coli	C, DA, T, TMS	AK, AMC, ENR, CIP, CL, CN, CVN, CXM, IMP, MAR, PRA	Sample not available
United Kingdom	UK108	Dog	French Bulldog	4.24	Male	Yes	SSTI	Intracellular Cocci	Superficial pyoderma	No sample taken	Not Done		N/A	Cephalexin	T0/2/3
United Kingdom	UK109	Dog	Miniature Schnauzer	12.9	Female	Yes	SSTI	No information available	Pyoderma	MRSP	N/A		N/A	Pradofloxacin	T0/2
										Klebsiella pneumoniae	AMC, CIP, CL, ENR, FA, MAR, PRA	AK, C, CN, IMP, N, T	Sample not available
										Clostridium perfringens	N/A	N/A	N/A
United Kingdom	UK110	Dog	French Bulldog	5.4	Male	Yes	SSTI	No information available	Otitis media	MRSP	N/A	N/A	N/A	Cephalexin	T0/2
United Kingdom	UK111	Dog	Golden Retriever	11.3	Male	No	SSTI	No information available	Surgical site (wound) infection	Klebsiella pneumoniae	AK, AMC, AMP, CAZ, CFS, CIP, CL, CVN, CXM, DA, ENR, IMP, MAR, PRA	C, CN, T, TMS	Sample not available	None	T0/2/3
United Kingdom	UK112	Dog	Welsh Terrier	3	Male	Yes	SSTI	Intracellular Cocci	Pyoderma	No sample taken	Not Done	Not Done	N/A	Cephalexin	T0/2/3
United Kingdom	UK113	Dog	Tibetan Terrier	8	Female	Yes	SSTI	Intracellular Cocci	Infected skin masses	No sample taken	Not Done	Not Done	N/A	None	T0/2/3
United Kingdom	UK114	Dog	West highland white terrier	2.5	Male	Yes	SSTI	No information available	Microbial overgrowth	MSSP	N/A	N/A	N/A	Cephalexin	T0
										Corynebacterium auriscanis	N/A	N/A	N/A
United Kingdom	UK116	Dog	Cavalier King Charles Spaniel	5.4	Female	No	SSTI	Intracellular Cocci	Interdigital (deep) pyoderma	No sample taken	Not Done	Not Done	N/A	None	T0/2
United Kingdom	UK117	Dog	Shih Tzu	2	Female	Yes	SSTI	No information available	Otitis interna, media + externa	MSSP	N/A	N/A	N/A	Amoxicillin/clavulanate	T0/2
United Kingdom	UK118	Dog	Labrador	6.7	Male	Yes	SSTI	No information available	Deep pyoderma	MSSP	N/A	N/A	N/A	None	T0
										Streptococcus canis	N/A	N/A	N/A
United Kingdom	UK119	Dog	French Bulldog	3.3	Male	No	SSTI	No information available	Interdigital (deep) pyoderma	MSSP	N/A	N/A	N/A	Amoxicillin/clavulanate, Cephalexin
										Proteus spp.	AMP, DA, ENR, FA, PRA, T, TMS	AMC, CVN, CL, CXM, MAR	Sample not available		T0
United Kingdom	UK120	Dog	Dachshund	8.8	Female	Yes	SSTI	Intracellular Cocci	Superficial pyoderma	No sample taken	N/A		N/A	Amoxicillin/clavulanate	T0/2
United Kingdom	UK201	Dog	Hungarian Viszla	1.5	Male	Yes	UTI	No information available	UTI	Escherichia coli	AMC, AMP, CL, DA, ENR, PRA, T	CVN, CXM, TMS	Sample not available	Cephalexin, Metronidazole	T0/2/3
										Enterococcus faecalis	N/A	N/A	N/A
United Kingdom	UK202	Dog	Undetermined	4.4	Female	Yes	UTI	N/A	UTI	Escherichia coli	AMC, AMP, CAZ, CFS, CIP, CL, CXM, CVN,DA, ENR, IMP, MAR, PRA, PY, T, TMS	AK, C, CN	Sample not available	None	T0/2
United Kingdom	UK205	Dog	Miniature Schnauzer	9.9	Female	Yes	UTI	N/A	UTI	No sample taken	N/A	N/A	N/A	Amoxicillin/clavulanate, Clindamycin	T0/2
United Kingdom	UK206	Dog	Bassett Hound	1.4	Male	No	UTI	N/A	UTI	Escherichia coli	DA, CL	AMC, AMP, ENR, CVN, CXM, PRA, T, TMS	Sample not available	Amoxicillin/clavulanate	T0
¹ Only for Enterobacterales isolates
² Antimicrobial susceptibility testing was performed in four different diagnostic laboratories, and so the drugs tested are different.
Bacterial strains: ESBL, Extended-spectrum beta-lactamase producing bacteria; MRSP, methicillin-resistant Staphylococcus pseudintermedius; MRSS, Methicillin-susceptible Staphylococcus pseudintermedius.
Antibiotics: AK, Amikacin; AMC, Amoxicillin/clavulanate; AMP, Ampicillin; C, Chloramphenicol; CAZ, Ceftazidime; CFL, Cephalothin; CFS, Cefsulodin; CIP, Ciprofloxacin; CL, Cephalexin; CN, Gentamicin; CTX, Cefotaxime; CPM, Cefepime; CVN, Cefovecin; CXM, Cefuroxime; DA, Clindamycin; ENR, Enrofloxacin; ETP, Ertapenem; F, Nitrofurantoin; FA, Fusidic acid; FOX, Cefoxitin; IMP, Imipenem; MAR, Marbofloxa…
