# Supplementary material for: Transmission dynamics of ESBL/AmpC and carbapenemase-producing Enterobacterales between companion animals and humans
Source: Front Microbiol. 2024 Sep 3;15:1432240. doi: 10.3389/fmicb.2024.1432240 (PMC11405340; doi:10.3389/fmicb.2024.1432240)
Supplement: Supplementary file 8 [file Table_4.XLSX]

## Sheet: Table S4
Supplementary Table S4. Pairwise SNP comparison between Klebsiella pneumoniae strains from infection and carriage in this study using complete chromosome sequence of Klebsiella pneumoniae subsp. pneumoniae MGH 78578 as reference. The numbers depict difference in SNPs exhibited by each strain pair.
Strain code	K. pneumoniae MGH 78578	PV003V3F3D1K4	PV003V1F3H2K1	PV003V1F3D1K2	PV003V1F3H1K4	PV003V2F3H1K2	PV003V1UD1K5
K. pneumoniae MGH 78578	0	30851	30852	30851	30850	30847	30853
PV003V3F3D1K4	30851	0	5	4	3	4	6
PV003V1F3H2K1	30852	5	0	5	4	5	7
PV003V1F3D1K2	30851	4	5	0	3	4	2
PV003V1F3H1K4	30850	3	4	3	0	3	3
PV003V2F3H1K2	30847	4	5	4	3	0	6
PV003V1UD1K5	30853	6	7	2	3	6	0
