# Supplementary material for: Transmission dynamics of ESBL/AmpC and carbapenemase-producing Enterobacterales between companion animals and humans
Source: Front Microbiol. 2024 Sep 3;15:1432240. doi: 10.3389/fmicb.2024.1432240 (PMC11405340; doi:10.3389/fmicb.2024.1432240)
Supplement: Supplementary file 9 [file Table_5.XLSX]

## Sheet: Table S5
Supplementary table S5. Genomic features display on whole genome sequencing of beta-lactam resistant Enterobacterales strains from infection and carriage.
Country	Household number	Timepoint of isolation	Household member	Type of infection	Strian code	Bacteria species	MLST	Serotype	O type/ capsule(K)	Plasmid's replicons	Antimicrobial resistant determinants		Virulence genes
											Acquired resistance genes	Chromosomal point mutations
Portugal	PT101	T0	Human 1	SSTI	PT101/0-H1F3E1	Escherichia coli	617	O101:H10	N/A	IncFIA, IncFIB(AP001918), IncFII	blaCTX-M-15, blaOXA-1, aadA5, dfrA17, catB3, mph(A), qacE, qnrS1, sitABCD, sul1, tet(B)	GyrA (S83L), GyrA(D87N), ParC (S80I), ParE (S458A)	astA, capU, fyuA, gad, irp2, iss, iucC,iutA, senB, sitA, terC, traT
Portugal	PT101	T0	Human 2	SSTI	PT101/0-H2F3E1	Escherichia coli	617	O101:H10	N/A	IncFIA, IncFIB(AP001918), IncFII	blaCTX-M-15, blaOXA-1, aadA5, dfrA17, catB3, mph(A), qacE, sitABCD, sul1, tet(B)	GyrA (S83L), GyrA(D87N), ParC (S80I), ParE (S458A)	astA, capU, fyuA, gad, irp2, iss, iucC,iutA, senB, sitA, terC, traT
Portugal	PT101	T2	Dog 1	SSTI	PT101/2-D1F3E1	Escherichia coli	617	O101:H10	N/A	IncFIA, IncFIB(AP001918), IncFII	blaCTX-M-15, blaOXA-1, aadA5, dfrA17, catB3, mph(A), qacE, sitABCD, sul1, tet(B)	GyrA (S83L), GyrA(D87N), ParC (S80I), ParE (S458A)	astA, capU, fyuA, gad, irp2, iss, iucC,iutA, senB, sitA, terC, traT
Portugal	PT101	T2	Dog 1	SSTI	PT101/2-D1F3E3	Escherichia coli	617	O101:H10	N/A	IncFIA, IncFIB(AP001918), IncFII, IncN	blaCTX-M-15, blaOXA-1, aadA5, dfrA14, dfrA17, catB3, mph(A), qacE, qnrS1, sitABCD, sul1, tet(B)	GyrA (S83L), GyrA(D87N), ParC (S80I), ParE (S458A)	astA, capU, fyuA, gad, irp2, iss, iucC,iutA, senB, sitA, terC, traT
Portugal	PT101	T2	Human 1	SSTI	PT101/2-H1F3E2	Escherichia coli	617	O101:H10	N/A	IncFIA, IncFIB(AP001918), IncFII, IncN	blaCTX-M-15, blaOXA-1, aadA5, dfrA17, catB3, mph(A), qacE, sitABCD, sul1, tet(B)	GyrA (S83L), GyrA(D87N), ParC (S80I), ParE (S458A)	astA, capU, fyuA, gad, irp2, iss, iucC,iutA, senB, sitA, terC, traT
Portugal	PT101	T2	Human 1	SSTI	PT101/2-H1F3E1	Escherichia coli	617	O101:H10	N/A	IncFIA, IncFIB(AP001918), IncFII, IncN	blaCTX-M-15, blaOXA-1, aadA5, dfrA14, dfrA17, catB3, mph(A), qacE, qnrS1, sitABCD, sul1, tet(B)	GyrA (S83L), GyrA(D87N), ParC (S80I), ParE (S458A)	astA, capU, fyuA, gad, irp2, iss, iucC,iutA, senB, sitA, terC, traT
Portugal	PT101	T2	Human 2	SSTI	PT101/2-H2F3E4	Escherichia coli	617	O101:H10	N/A	IncFIA, IncFIB(AP001918), IncFII	blaCTX-M-15, blaOXA-1, aadA5, dfrA14, dfrA17, catB3, mph(A), qacE, qnrS1, sitABCD, sul1, tet(B)	GyrA (S83L), GyrA(D87N), ParC (S80I), ParE (S458A)	astA, capU, fyuA, gad, irp2, iss, iucC,iutA, senB, sitA, terC, traT
Portugal	PT101	T3	Dog 1	SSTI	PT101/3-D1F3E4	Escherichia coli	617	O101:H10	N/A	IncFIA, IncFIB(AP001918), IncFII, IncN	blaCTX-M-15, blaOXA-1, aadA5, dfrA14, dfrA17, catB3, mph(A), qacE, sitABCD, sul1, tet(B)	GyrA (S83L), GyrA(D87N), ParC (S80I), ParE (S458A)	astA, capU, fyuA, gad, irp2, iss, iucC,iutA, senB, sitA, terC, traT
Portugal	PT101	T3	Human 1	SSTI	PT101/3-H1F3E1	Escherichia coli	617	O101:H10	N/A	IncFIA, IncFIB(AP001918), IncFII	blaCTX-M-15, blaOXA-1, aadA5, dfrA17, catB3, mph(A), qacE, sitABCD, sul1, tet(B)	GyrA (S83L), GyrA(D87N), ParC (S80I), ParE (S458A)	astA, capU, fyuA, gad, irp2, iss, iucC,iutA, senB, sitA, terC, traT
Portugal	PT110	T0	Dog 1	SSTI	PT110/0-D1I3E1	Escherichia coli	2179	O9:H9	N/A	IncFIB(AP001918), IncFIC(FII)	blaCTX-M-65, blaTEM-1, aph(3'')-Ib, aph(6)-Id, dfrA14, floR, mph(A), qnrS2, sitABCD, sul2	GyrA (S83L), ParC (S80I)	anr, cma, csgA, cvaC, etsC, fimH, fyuA, gad, hlyF, iroN, irp2, iss, iucC, iutA, lpfA, nlpI, ompT, sitA, terC, traT, yehC
Portugal	PT110	T0	Dog 1	SSTI	PT110/0-D1F3E1	Escherichia coli	2179	O9:H9	N/A	IncFIB(AP001918), IncFIC(FII)	blaCTX-M-65, blaTEM-1, aph(3'')-Ib, aph(6)-Id, dfrA14, floR, mph(A), qnrS2, sitABCD, sul2	GyrA (S83L), ParC (S80I)	cma, cvaC, etsC, fyuA, gad, hlyF, iroN, irp2, iss, iucC, iutA, lpfA, ompT, sitA, terC, traT
Portugal	PT110	T0	Human 1	SSTI	PT110/0-H1F3E2	Escherichia coli	2179	O9:H9	N/A	IncFIB(AP001918), IncFIC(FII)	blaCTX-M-65, blaTEM-1, aph(3'')-Ib, aph(6)-Id, dfrA14, floR, mph(A), qnrS2, sitABCD, sul2	GyrA (S83L), ParC (S80I)	cma, cvaC, etsC, fyuA, gad, hlyF, iroN, irp2, iss, iucC, iutA, lpfA, ompT, sitA, terC, traT
Portugal	PT124	T2	Dog 1	SSTI	PT124/2-D1F3E2	Escherichia coli	2015	O50	N/A	IncB/O/K/Z, IncX4	blaCMY-2, aph(3'')-Ib, aph(6)-Id, sitABCD, sul2	None	cea, chuA, cia, clbB, cnf1, focC, fyuA, gad, hra, ibeA, iroN, irp2, iss, kpsE, kpsMII, mchB, mchC, mchF, mcmA, ompT, papA_F13, papC, sfaD, sitA, terC, traT, usp, vat, yfcV
Portugal	PT124	T2	Human 1	SSTI	PT124/1-H1F3E1.1	Escherichia coli	2015	O50	N/A	IncB/O/K/Z, IncX4	blaCMY-2, aph(3'')-Ib, aph(6)-Id, sitABCD, sul2	None	cea, chuA, cia, clbB, cnf1, focC, fyuA, gad, hra, ibeA, iroN, irp2, iss, kpsE, kpsMII, mchB, mchC, mchF, mcmA, ompT, papA_F13, papC, sfaD, sitA, terC, traT, usp, vat, yfcV
Portugal	PT125	T0	Dog 1	SSTI	PT125/0-D1F4E2U	Enterobacter hormaechei subsp. Hoffmannii	78a	N/A	N/A	Col(pHAD28), IncFIB(pHCM2)	blaACT-24, blaOXA-1, aac(6')-Ib-cr, aph(3'')-Ib, aph(6)-Id, ARR-3, catB3, qacE, qnrA1, fosA, sul1	None	Not done
Portugal	PT125	T2	Human 2	SSTI	PT125/1-H2F3E1U	Enterobacter hormaechei subsp. Hoffmannii	78a	N/A	N/A	Col(pHAD28), IncFIB(pHCM2)	blaACT-24, blaOXA-1, aac(6')-Ib-cr, aph(3'')-Ib, aph(6)-Id, ARR-3, catB3, qacE, qnrA1, fosA, sul1	None	Not done
Portugal	PV003	T1	Dog 1	UTI	PV003V1UD1K5	Klebsiella pneumoniae	556	N/A	O2a:K62	IncFIB(K), IncFII(K)	blaCTX-M-15, blaOXA-1, blaSHV-11, blaTEM-1, aph(3'')-Ib, aph(6)-Id, catB3, dfrA14, fosA, OqxB, qnrB1, sul2, tet(A)	None	iutA, traT
Portugal	PV003	T1	Dog 1	UTI	PV003V1F3D1K2	Klebsiella pneumoniae	556	N/A	O2a:K62	IncFIB(K), IncFII(K)	blaCTX-M-15, blaOXA-1, blaSHV-11, blaTEM-1, aph(3'')-Ib, aph(6)-Id, catB3, dfrA14, fosA, OqxB, qnrB1, sul2, tet(A)	None	iutA, traT
Portugal	PV003	T1	Human 1	UTI	PV003V1F3H1K4	Klebsiella pneumoniae	556	N/A	O2a:K62	IncFIB(K), IncFII(K)	blaCTX-M-15, blaOXA-1, blaSHV-11, blaTEM-1, aph(3'')-Ib, aph(6)-Id, catB3, dfrA14, fosA, OqxB, qnrB1, sul2, tet(A)	None	iutA, traT
Portugal	PV003	T1	Human 2	UTI	PV003V1F3H2K1	Klebsiella pneumoniae	556	N/A	O2a:K62	IncFIB(K), IncFII(K)	blaCTX-M-15, blaOXA-1, blaSHV-11, blaTEM-1, aph(3'')-Ib, aph(6)-Id, catB3, dfrA14, fosA, OqxB, qnrB1, sul2, tet(A)	None	iutA, traT
Portugal	PV003	T2	Human 1	UTI	PV003V2F3H1K2	Klebsiella pneumoniae	556	N/A	O2a:K62	IncFIB(K), IncFII(K)	blaCTX-M-15, blaOXA-1, blaSHV-11, blaTEM-1, aph(3'')-Ib, aph(6)-Id, catB3, dfrA14, fosA, OqxB, qnrB1, sul2, tet(A)	None	iutA, traT
Portugal	PV003	T3	Dog 1	UTI	PV003V3F3D1K4	Klebsiella pneumoniae	556	N/A	O2a:K62	IncFIB(K), IncFII(K)	blaCTX-M-15, blaOXA-1, blaSHV-11, blaTEM-1, aph(3'')-Ib, aph(6)-Id, catB3, dfrA14, fosA, OqxB, qnrB1, sul2, tet(A)	None	iutA, traT
Portugal	PV003	T1	Dog 1	UTI	PV003V1F3D1E1	Escherichia coli	2179	O9a:H9	N/A	IncFIB(AP001918), IncFIC(FII), IncI1-I(Alpha), IncI2(Delta)	blaCTX-M-65, blaOXA-1, blaTEM-1, aac(6')-Ib-cr, ARR-3, catB3, dfrA14, mph(A), qacE, qnrS2, sitABCD	GyrA (S83L), ParC (S80I)	cia, fyuA, hlyF, irp2, iucC, iutA, lpfA, ompT, sitA, terC, traT
Portugal	PV003	T2	Dog 1	UTI	PV003V2F3D1E1	Escherichia coli	2179	O9a:H9	N/A	IncFIB(AP001918), IncFIC(FII), IncI1-I(Alpha), IncI2(Delta)	blaCTX-M-65, blaOXA-1, blaTEM-1, aac(6')-Ib-cr, ARR-3, catB3, dfrA14, mph(A), qacE, qnrS2, sitABCD	GyrA (S83L), ParC (S80I)	cia, fyuA, hlyF, irp2, iucC, iutA, lpfA, ompT, sitA, terC, traT
Portugal	PV003	T3	Dog 1	UTI	PV003V3F3D1E1	Escherichia coli	2179	O9a:H9	N/A	IncFIB(AP001918), IncFIC(FII), IncI1-I(Alpha), IncI2(Delta)	blaCTX-M-65, blaOXA-1, blaTEM-1, aac(6')-Ib-cr, ARR-3, catB3, dfrA14, mph(A), qacE, qnrS2, sitABCD	GyrA (S83L), ParC (S80I)	anr, cia, csgA, fdeC, fimH, fyuA, hlyF, irp2, iucC, iutA, lpfA, ompT, sitA, terC, traT, yehC
Portugal	PV003	T3	Human 2	UTI	PV003V3F3H2E3	Escherichia coli	2179	O9a:H9	N/A	IncFIB(AP001918), IncFIC(FII), IncI1-I(Alpha), IncI2(Delta), IncX4	blaCTX-M-65, blaOXA-1, blaTEM-1, aac(6')-Ib-cr, ARR-3, catB3, dfrA14, floR, mph(A), qacE, qnrS2, sitABCD	GyrA (S83L), ParC (S80I)	cia, fyuA, hlyF, irp2, iucC, iutA, lpfA, ompT, sitA, terC, traT
Portugal	PV004	T0	Cat 1	UTI	PV004V0C1I0E1	Escherichia coli	131	O25:H4	N/A	Col156, IncFIA, IncFIB(AP001918), IncFII(pRSB107)	blaCTX-M-27, aadA5, aph(3'')-Ib, aph(6)-Id, dfrA17, mph(A), qacE, sitABCD, sul1, sul2, tet(A)	GyrA (S83L),GyrA (D87L), ParC (S80I), ParC (E84V), ParE (I529L)	anr, cea, chuA, fimH, fyuA, gad, iha, irp2, iss, iucC, iutA, kpsE, kpsMII_K5, nlpl, ompT, papA_F43, sat, senB, sitA, terC, usp, yehC, yfcV
Portugal	PV004	T0	Cat 1	UTI	PV004V0F3C1E2	Escherichia coli	131	O25:H4	N/A	Col156, IncFIA, IncFIB(AP001918), IncFII(pRSB107)	blaCTX-M-27, aadA5, aph(3'')-Ib, aph(6)-Id, dfrA17, mph(A), qacE, sitABCD, sul1, sul2, tet(A)	GyrA (S83L),GyrA (D87L), ParC (S80I), ParC (E84V), ParE (I519L)	cea, chuA, fyuA, iha, irp2, iss, iucC, iutA, kpsE, kpsMII_K5, ompT, papA_F43, sat, senB, sitA, terC, usp, yfcV
Portugal	PV004	T2	Cat 1	UTI	PV004V1F3C1E2	Escherichia coli	131	O25:H4	N/A	Col156, IncFIA, IncFIB(AP001918), IncFII(pRSB107)	blaCTX-M-27, aadA5, aph(3'')-Ib, aph(6)-Id, dfrA17, mph(A), qacE, sitABCD, sul1, sul2, tet(A)	GyrA (S83L),GyrA (D87L), ParC (S80I), ParC (E84V), ParE (I519L)	cea, chuA, fyuA, iha, irp2, iss, iucC, iutA, kpsE, kpsMII_K5, ompT, papA_F43, sat, senB, sitA, terC, usp, yfcV
Portugal	PV004	T2	Human 1	UTI	PV004V1F3H1E2	Escherichia coli	131	O25:H4	N/A	Col156, IncFIA, IncFIB(AP001918), IncFII(pRSB107)	blaCTX-M-27, aadA5, aph(3'')-Ib, aph(6)-Id, dfrA17, mph(A), qacE, sitABCD, sul1, sul2, tet(A)	GyrA (S83L),GyrA (D87L), ParC (S80I), ParC (E84V), ParE (I519L)	cea, chuA, fyuA, iha, irp2, iss, iucC, iutA, kpsE, kpsMII_K5, ompT, papA_F43, sat, senB, sitA, terC, usp, yfcV
Portugal	PV004	T3	Cat 1	UTI	PV004V2F3C1E1	Escherichia coli	131	O25:H4	N/A	Col156, IncFIA, IncFIB(AP001918), IncFII(pRSB107)	blaCTX-M-27, aadA5, aph(3'')-Ib, aph(6)-Id, dfrA17, mph(A), qacE, sitABCD, sul1, sul2, tet(A)	GyrA (S83L),GyrA (D87L), ParC (S80I), ParC (E84V), ParE (I519L)	cea, chuA, fyuA, iha, irp2, iss, iucC, iutA, kpsE, kpsMII_K5, ompT, papA_F43, sat, senB, sitA, terC, usp, yfcV
Portugal	PV004	T3	Human 1	UTI	PV004V2F3H1E3	Escherichia coli	131	O25:H4	N/A	Col156, IncFIA, IncFIB(AP001918), IncFII(pRSB107)	blaCTX-M-27, aadA5, aph(3'')-Ib, aph(6)-Id, dfrA17, mph(A), qacE, sitABCD, sul1, sul2, tet(A)	GyrA (S83L),GyrA (D87L), ParC (S80I), ParC (E84V), ParE (I529L)	anr, cea, chuA, fimH, fyuA, gad, iha, irp2, iss, iucC, iutA, kpsE, kpsMII_K5, nlpl, ompT, papA_F43, sat, senB, sitA, terC, usp, yehC, yfcV
United Kingdom	UK101	T0	Human	SSTI	UK101/1-H1F3E5	Escherichia coli	963	H18	N/A	Col156, IncFIB(AP001918), IncFII(29)	blaCMY-2, sitABCD	None	air, chuA, eilA, fyuA, gad, irp2, kpsE, senB, sitA, terC, traT
United Kingdom	UK101	T2	Dog 1	SSTI	UK101/2-D1F1XE3	Escherichia coli	963	H18	N/A	Col156, IncFIB(AP001918), IncFII(29), IncI1-I(Alpha), IncI2(Delta)	blaCMY-2, sitABCD	None	air, chuA, cia, eilA, fyuA, gad, irp2, kpsE, senB, sitA, terC, traT
United Kingdom	UK103	T2	Dog 1	SSTI	UK103/2-D1F3E7.1	Escherichia coli	963	H18	N/A	Col156, IncFIB(AP001918), IncFIB(H89-PhagePlasmid), IncFII(29)	blaCMY-2, sitABCD	None	chuA, csgA, eilA, fimH, fyuA, hha, hlyE, irp2, kpsE, nlpI, senB, sitA, terC, traT, yehC
United Kingdom	UK103	T3	Dog 1	SSTI	UK103/3-D1F1XE3	Escherichia coli	963	H18	N/A	Col156, IncFIB(AP001918), IncFIB(H89-PhagePlasmid), IncFII(29)	blaCMY-2, sitABCD	None	chuA, csgA, eilA, fimH, fyuA, hha, hlyE, irp2, kpsE, nlpI, senB, sitA, terC, traT, yehC
United Kingdom	UK103	T3	Dog 1	SSTI	UK103/3-H1F3E1	Escherichia coli	963	H18	N/A	Col156, IncFIB(AP001918), IncFIB(H89-PhagePlasmid), IncFII(29), IncI1-I(Alpha)	blaCMY-2, sitABCD	None	chuA, cia, csgA, eilA, fimH, fyuA, hha, hlyE, irp2, kpsE, nlpI, senB, sitA, terC, traT, yehC
MLST, Multilocus sequence typing; N/A, Not applicable
a Typing was conducted using the Enterobacter cloacae typing scheme
air, Enteroaggregative immunoglobulin repeat protein; anr, AraC negative regulator; astA, EAST-1 heat-stable toxin; capU, Hexosyltransferase homolog; cea, Colicin E1; chuA,Outer membrane hemin receptor; cia, Colicin ia; clbB, Hybrid non-ribosomal peptide / polyketide megasynthase; cma, Colicin M; cnf1, Cytotoxic necrotizing factor; csgA, curlin major subunit CsgA; cvaC, Microcin C; eilA, Salmonel…
