# Supplementary material for: Transmission dynamics of ESBL/AmpC and carbapenemase-producing Enterobacterales between companion animals and humans
Source: Front Microbiol. 2024 Sep 3;15:1432240. doi: 10.3389/fmicb.2024.1432240 (PMC11405340; doi:10.3389/fmicb.2024.1432240)
Supplement: Supplementary file 10 [file Table_6.XLSX]

## Sheet: SNP comparison Escherichia coli
Supplementary table S6. Pairwise SNP comparison between Escherichia coli infection and carriage strains in this study using complete chromosome sequence of Escherichia coli str. K-12 substr. MG1655 as reference
Strain code	Escherichia coli str. K-12	PT101/2-D1F3E1	PT110/0-D1I3E1	PT101/0-H1F3E1	PT110/0-D1F3E1	PV003V1F3D1E1	PT101/3-H1F3E1	PT101/2-D1F3E3	PV004V0F3C1E2	PV004V1F3H1E2	PV003V3F3H2E3	PV003V2F3D1E1	PT101/0-H2F3E1	PT101/2-H1F3E1	PV003V3F3D1E1	PV004V2F3H1E3	UK103/3-D1F1XE3	UK103/3-H1F3E1	PT110/0-H1F3E2	PT124/1-H1F3E1.1	UK103/2-D1F3E7.1	PT101/3-D1F3E4	PV004V0C1I0E1	UK101/2-D1F1XE3	PV004V2F3C1E1	UK101/1-H1F3E5	PT124/2-D1F3E2	PT101/2-H2F3E4	PT101/2-H1F3E2	PV004V1F3C1E2
Escherichia coli str. K-12	0	21769	39380	21769	39379	39399	21772	21772	85323	85323	39398	39401	21769	21769	39400	85323	73498	73498	39380	86116	73499	21772	85323	73496	85323	73495	86117	21769	21769	85323
PT101/2-D1F3E1	21769	0	46883	0	46882	46902	3	4	85237	85237	46901	46904	0	0	46903	85237	68177	68177	46883	85861	68178	3	85237	68175	85237	68174	85862	0	0	85237
PT110/0-D1I3E1	39380	46883	0	46883	1	35	46886	46886	84937	84937	34	37	46883	46883	36	84937	73688	73688	2	85911	73689	46886	84937	73686	84937	73685	85912	46883	46883	84937
PT101/0-H1F3E1	21769	0	46883	0	46882	46902	3	4	85237	85237	46901	46904	0	0	46903	85237	68177	68177	46883	85861	68178	3	85237	68175	85237	68174	85862	0	0	85237
PT110/0-D1F3E1	39379	46882	1	46882	0	34	46885	46885	84936	84936	33	36	46882	46882	35	84936	73687	73687	1	85910	73688	46885	84936	73685	84936	73684	85911	46882	46882	84936
PV003V1F3D1E1	39399	46902	35	46902	34	0	46905	46905	84958	84958	1	2	46902	46902	3	84958	73707	73707	35	85932	73708	46905	84958	73705	84958	73704	85933	46902	46902	84958
PT101/3-H1F3E1	21772	3	46886	3	46885	46905	0	7	85240	85240	46904	46907	3	3	46906	85240	68180	68180	46886	85864	68181	0	85240	68178	85240	68177	85865	3	3	85240
PT101/2-D1F3E3	21772	4	46886	4	46885	46905	7	0	85240	85240	46904	46907	4	4	46906	85240	68181	68181	46886	85865	68182	7	85240	68179	85240	68178	85866	4	4	85240
PV004V0F3C1E2	85323	85237	84937	85237	84936	84958	85240	85240	0	0	84957	84960	85237	85237	84959	0	83760	83760	84937	36094	83761	85240	0	83758	2	83757	36095	85237	85237	2
PV004V1F3H1E2	85323	85237	84937	85237	84936	84958	85240	85240	0	0	84957	84960	85237	85237	84959	0	83760	83760	84937	36094	83761	85240	0	83758	2	83757	36095	85237	85237	2
PV003V3F3H2E3	39398	46901	34	46901	33	1	46904	46904	84957	84957	0	3	46901	46901	2	84957	73706	73706	34	85931	73707	46904	84957	73704	84957	73703	85932	46901	46901	84957
PV003V2F3D1E1	39401	46904	37	46904	36	2	46907	46907	84960	84960	3	0	46904	46904	5	84960	73709	73709	37	85934	73710	46907	84960	73707	84960	73706	85935	46904	46904	84960
PT101/0-H2F3E1	21769	0	46883	0	46882	46902	3	4	85237	85237	46901	46904	0	0	46903	85237	68177	68177	46883	85861	68178	3	85237	68175	85237	68174	85862	0	0	85237
PT101/2-H1F3E1	21769	0	46883	0	46882	46902	3	4	85237	85237	46901	46904	0	0	46903	85237	68177	68177	46883	85861	68178	3	85237	68175	85237	68174	85862	0	0	85237
PV003V3F3D1E1	39400	46903	36	46903	35	3	46906	46906	84959	84959	2	5	46903	46903	0	84959	73708	73708	36	85933	73709	46906	84959	73706	84959	73705	85934	46903	46903	84959
PV004V2F3H1E3	85323	85237	84937	85237	84936	84958	85240	85240	0	0	84957	84960	85237	85237	84959	0	83760	83760	84937	36094	83761	85240	0	83758	2	83757	36095	85237	85237	2
UK103/3-D1F1XE3	73498	68177	73688	68177	73687	73707	68180	68181	83760	83760	73706	73709	68177	68177	73708	83760	0	2	73688	82733	3	68180	83760	8	83760	9	82734	68177	68177	83760
UK103/3-H1F3E1	73498	68177	73688	68177	73687	73707	68180	68181	83760	83760	73706	73709	68177	68177	73708	83760	2	0	73688	82731	1	68180	83760	8	83760	7	82732	68177	68177	83760
PT110/0-H1F3E2	39380	46883	2	46883	1	35	46886	46886	84937	84937	34	37	46883	46883	36	84937	73688	73688	0	85911	73689	46886	84937	73686	84937	73685	85912	46883	46883	84937
PT124/1H1F3E1.1	86116	85861	85911	85861	85910	85932	85864	85865	36094	36094	85931	85934	85861	85861	85933	36094	82733	82731	85911	0	82732	85864	36094	82730	36094	82727	1	85861	85861	36094
UK103/2-D1F3E7.1	73499	68178	73689	68178	73688	73708	68181	68182	83761	83761	73707	73710	68178	68178	73709	83761	3	1	73689	82732	0	68181	83761	9	83761	8	82733	68178	68178	83761
PT101/3-D1F3E4	21772	3	46886	3	46885	46905	0	7	85240	85240	46904	46907	3	3	46906	85240	68180	68180	46886	85864	68181	0	85240	68178	85240	68177	85865	3	3	85240
PV004V0C1I0E1	85323	85237	84937	85237	84936	84958	85240	85240	0	0	84957	84960	85237	85237	84959	0	83760	83760	84937	36094	83761	85240	0	83758	2	83757	36095	85237	85237	2
UK101/2-D1F1XE3	73496	68175	73686	68175	73685	73705	68178	68179	83758	83758	73704	73707	68175	68175	73706	83758	8	8	73686	82730	9	68178	83758	0	83758	3	82731	68175	68175	83758
PV004V2F3C1E1	85323	85237	84937	85237	84936	84958	85240	85240	2	2	84957	84960	85237	85237	84959	2	83760	83760	84937	36094	83761	85240	2	83758	0	83757	36095	85237	85237	2
UK101/1-H1F3E5	73495	68174	73685	68174	73684	73704	68177	68178	83757	83757	73703	73706	68174	68174	73705	83757	9	7	73685	82727	8	68177	83757	3	83757	0	82728	68174	68174	83757
PT124/2-D1F3E2	86117	85862	85912	85862	85911	85933	85865	85866	36095	36095	85932	85935	85862	85862	85934	36095	82734	82732	85912	1	82733	85865	36095	82731	36095	82728	0	85862	85862	36095
PT101/2-H2F3E4	21769	0	46883	0	46882	46902	3	4	85237	85237	46901	46904	0	0	46903	85237	68177	68177	46883	85861	68178	3	85237	68175	85237	68174	85862	0	0	85237
PT101/2-H1F3E2	21769	0	46883	0	46882	46902	3	4	85237	85237	46901	46904	0	0	46903	85237	68177	68177	46883	85861	68178	3	85237	68175	85237	68174	85862	0	0	85237
PV004V1F3C1E2	85323	85237	84937	85237	84936	84958	85240	85240	2	2	84957	84960	85237	85237	84959	2	83760	83760	84937	36094	83761	85240	2	83758	2	83757	36095	85237	85237	0
