# Supplementary material for: Transmission dynamics of ESBL/AmpC and carbapenemase-producing Enterobacterales between companion animals and humans
Source: Front Microbiol. 2024 Sep 3;15:1432240. doi: 10.3389/fmicb.2024.1432240 (PMC11405340; doi:10.3389/fmicb.2024.1432240)
Supplement: Supplementary file 11 [file Table_7.XLSX]

## Sheet: Table S7
Supplementary Table S7. Pairwise SNP comparison between Enterobacter hormaechei subsp. hoffmannii carriage strains in this study using complete chromosome sequence of Enterobacter hormaechei NCTC 9394 as reference. The numbers depict difference in SNPs exhibited by each strain pair.
Strain code	E. hormaechei NCTC 9394	PT125/0-D1F4E2U	PT125/1-H2F3E1U
E. hormaechei NCTC 9394	0	151507	151509
PT125/0-D1F4E2U	151507	0	16
PT125/1-H2F3E1U	151509	16	0
